# Supplementary material for: A Genetic Screen in Drosophila Reveals Novel Cytoprotective Functions of the Autophagy-Lysosome Pathway
Source: PLoS One. 2009 Jun 29;4(6):e6068. doi: 10.1371/journal.pone.0006068 (PMC2698153; doi:10.1371/journal.pone.0006068)
Supplement: Table S1 — Full listing and phenotype data for all strains tested. Table lists all P-element insertion stocks and RNAi insertion stocks tested, from a total of four stock centers. Phenotype designations are as follows: for RNAi expression experiments LysoTracker positive phenotypes were listed simply as LT+. For FRT40A mitotic clones, LT+ phenotypes were classified as LT1 (intense punctate staining); LT2 (mild to moderate, with some punctae); LT3 (mild or intermittent phenotype, including diffuse as opposed to punctate staining); S (small cell size without LysoTracker phenotype); and L (apparent cell lethal). Type (mitotic or RNAi) and source of constructs are listed, and can be sorted by any field. Gene disruption assignments for P-element insertions were downloaded from previously published descriptions and initial characterizations of the P-element collections: http://www.genetics.org/cgi/content/full/163/1/195/DC1 [45] and http://www.bruinfly.ucla.edu/subsets.php?id=3. Where two genes were potentially disrupted, both are listed. Additional information was obtained by personal communication from the curators of the BruinFly project and from FlyBase release 5.15. For BruinFly stocks, the primary ID listed is the Kyoto Stock Center ID; BruinFly ID is listed separately. Insertion site refers to the genomic location of the P-element insertion or the chromosome of insertion of the UAS-RNAi insert, as appropriate. (0.47 MB XLS) [file pone.0006068.s001.xls]

## Sheet: for paper real
Table lists all P-element insertion stocks and RNAi insertion stocks tested, from a total of four stock centers. Phenotype designations are as follows: for RNAi expression experiments lysotracker positive phenotypes were listed simply as LT+. For FRT40A mitotic clones, LT+ phenotypes were classified as LT1 (intense punctate staining); LT2 (mild to moderate, with some punctae); LT3 (mild or interm…
stock genotype	Type	Source	BruinFly ID	Stock ID	Phenotype	Phenotype notes	ATG8-GFP if tested	Insertion Site	Gene category	G1 symbol	G1 sym synonyms	G1 name	G1 name synonyms	G1 FBID	G1 Biological Process	G1 Cellular Component	G1 Molecular Function	G2 Symbol	G2 sym synonyms	G2 name	G2 name synonyms	G2 FBID	G2 Biological Process	G2 Cellular Component	G2 Molecular Function
	RNAI	shizuoka		4633R-2	LT+			3	aats	Aats-ala-m	Dm mt AlaRS , CG4633 , AlaS , Aats-ala-m	mitochondrial alanyl-tRNA synthetase	mitochondrial alanyl-tRNA synthetase	FBgn0028962	alanyl-tRNA aminoacylation ; GO:0006419 | inferred from sequence or structural similarity with SGD_LOCUS:ALA1; SGD:S0005862	mitochondrion ; GO:0005739 | inferred from sequence or structural similarity with SGD_LOCUS:ALA1; SGD:S0005862	alanine-tRNA ligase activity ; GO:0004813 | non-traceable author statement , ATP binding ; GO:0005524 | inferred from electronic annotation with InterPro:IPR012947
	RNAI	shizuoka		4633R-4	LT+			2	aats	Aats-ala-m	Dm mt AlaRS , CG4633 , AlaS , Aats-ala-m	mitochondrial alanyl-tRNA synthetase	mitochondrial alanyl-tRNA synthetase	FBgn0028962	alanyl-tRNA aminoacylation ; GO:0006419 | inferred from sequence or structural similarity with SGD_LOCUS:ALA1; SGD:S0005862	mitochondrion ; GO:0005739 | inferred from sequence or structural similarity with SGD_LOCUS:ALA1; SGD:S0005862	alanine-tRNA ligase activity ; GO:0004813 | non-traceable author statement , ATP binding ; GO:0005524 | inferred from electronic annotation with InterPro:IPR012947
	RNAI	shizuoka		3821R-3	LT?	questionable		2	aats	Aats-asp	CG3821 , aats-asp , poney , l(2)49Db , l(2)k04508 , AspRS , DRS , cDNA1 , vr1 , l(2)vr1 , clone 2.49 , anon-EST:Liang-2.49 , l(2)v27 , Aats-asp	Aspartyl-tRNA synthetase	lethal(2)49Db , Aspartyl-tRNA synthetase	FBgn0002069	aspartyl-tRNA aminoacylation ; GO:0006422 | inferred from sequence or structural similarity with SGD_LOCUS:DPS1; SGD:S0003941 , growth ; GO:0040007 | inferred from mutant phenotype	cytoplasm ; GO:0005737 | inferred from electronic annotation with InterPro:IPR002312, InterPro:IPR004364, InterPro:IPR004523, InterPro:IPR006195	aspartate-tRNA ligase activity ; GO:0004815 | inferred from sequence or structural similarity with SGD_LOCUS:DPS1; SGD:S0003941 , ATP binding ; GO:0005524 | inferred from electronic annotation with InterPro:IPR002312, InterPro:IPR004364, InterPro:IPR004523, InterPro:IPR006195 , nucleic acid binding ; GO:0003676 | inferred from electronic annotation with InterPro:IPR004365
	RNAI	shizuoka		3821R-1	LT+	mild LT+		2	aats	Aats-asp	CG3821 , aats-asp , poney , l(2)49Db , l(2)k04508 , AspRS , DRS , cDNA1 , vr1 , l(2)vr1 , clone 2.49 , anon-EST:Liang-2.49 , l(2)v27 , Aats-asp	Aspartyl-tRNA synthetase	lethal(2)49Db , Aspartyl-tRNA synthetase	FBgn0002069	aspartyl-tRNA aminoacylation ; GO:0006422 | inferred from sequence or structural similarity with SGD_LOCUS:DPS1; SGD:S0003941 , growth ; GO:0040007 | inferred from mutant phenotype	cytoplasm ; GO:0005737 | inferred from electronic annotation with InterPro:IPR002312, InterPro:IPR004364, InterPro:IPR004523, InterPro:IPR006195	aspartate-tRNA ligase activity ; GO:0004815 | inferred from sequence or structural similarity with SGD_LOCUS:DPS1; SGD:S0003941 , ATP binding ; GO:0005524 | inferred from electronic annotation with InterPro:IPR002312, InterPro:IPR004364, InterPro:IPR004523, InterPro:IPR006195 , nucleic acid binding ; GO:0003676 | inferred from electronic annotation with InterPro:IPR004365
	RNAI	shizuoka		7479R-1	LT+	mild LT+		2	aats	Aats-leu	LeuRS , LRS , CG7479 , Aats-leu	Leucyl-tRNA synthetase	Leucyl-tRNA synthetase	FBgn0027085	leucyl-tRNA aminoacylation ; GO:0006429 | non-traceable author statement	mitochondrion ; GO:0005739 | inferred from sequence or structural similarity with SGD_LOCUS:NAM2; SGD:S0004374 , mitochondrial matrix ; GO:0005759 | inferred from sequence or structural similarity with UniProtKB:Q15031	leucine-tRNA ligase activity ; GO:0004823 | inferred from sequence or structural similarity with SGD_LOCUS:NAM2; SGD:S0004374 AND non-traceable author statement , ATP binding ; GO:0005524 | inferred from electronic annotation with InterPro:IPR001412, InterPro:IPR002302, InterPro:IPR009008, InterPro:IPR009080, InterPro:IPR015413
	RNAI	shizuoka		7479R-3	LT+			2	aats	Aats-leu	LeuRS , LRS , CG7479 , Aats-leu	Leucyl-tRNA synthetase	Leucyl-tRNA synthetase	FBgn0027085	leucyl-tRNA aminoacylation ; GO:0006429 | non-traceable author statement	mitochondrion ; GO:0005739 | inferred from sequence or structural similarity with SGD_LOCUS:NAM2; SGD:S0004374 , mitochondrial matrix ; GO:0005759 | inferred from sequence or structural similarity with UniProtKB:Q15031	leucine-tRNA ligase activity ; GO:0004823 | inferred from sequence or structural similarity with SGD_LOCUS:NAM2; SGD:S0004374 AND non-traceable author statement , ATP binding ; GO:0005524 | inferred from electronic annotation with InterPro:IPR001412, InterPro:IPR002302, InterPro:IPR009008, InterPro:IPR009080, InterPro:IPR015413
	RNAI	shizuoka		8684R-2	LT+			3	aats	Aats-met	CG9612 , MetRS , MRS , CG31322 , CG8684 , Aats-met	Methionyl-tRNA synthetase	Methionyl-tRNA synthetase	FBgn0027083	methionyl-tRNA aminoacylation ; GO:0006431 | non-traceable author statement	mitochondrion ; GO:0005739 | inferred from sequence or structural similarity with SGD_LOCUS:MSM1; SGD:S0003403	methionine-tRNA ligase activity ; GO:0004825 | inferred from sequence or structural similarity with SGD_LOCUS:MSM1; SGD:S0003403 AND non-traceable author statement , ATP binding ; GO:0005524 | inferred from electronic annotation with InterPro:IPR001412, InterPro:IPR009080, InterPro:IPR014758, InterPro:IPR015413
	RNAI	shizuoka		13348R-2	LT+			3	aats	Aats-phe	unnamed , PheRS , FRS , Pts , CG13348 , Aats-phe	Phenylalanyl-tRNA synthetase	Phenylalanyl-tRNA synthetase	FBgn0020766	phenylalanyl-tRNA aminoacylation ; GO:0006432 | inferred from sequence or structural similarity with UniProtKB:P08425 , tRNA processing ; GO:0008033 | inferred from electronic annotation with InterPro:IPR005121	mitochondrion ; GO:0005739 | inferred from sequence or structural similarity with UniProtKB:P08425	phenylalanine-tRNA ligase activity ; GO:0004826 | inferred from sequence or structural similarity with UniProtKB:P08425 , tRNA binding ; GO:0000049 | inferred from electronic annotation with InterPro:IPR005121 , ATP binding ; GO:0005524 | inferred from electronic annotation with InterPro:IPR002319, InterPro:IPR004530, InterPro:IPR005121, InterPro:IPR006195 , magnesium ion binding ; GO:0000287 | i…
	RNAI	shizuoka		13348R-4				3	aats	Aats-phe	unnamed , PheRS , FRS , Pts , CG13348 , Aats-phe	Phenylalanyl-tRNA synthetase	Phenylalanyl-tRNA synthetase	FBgn0020766	phenylalanyl-tRNA aminoacylation ; GO:0006432 | inferred from sequence or structural similarity with UniProtKB:P08425 , tRNA processing ; GO:0008033 | inferred from electronic annotation with InterPro:IPR005121	mitochondrion ; GO:0005739 | inferred from sequence or structural similarity with UniProtKB:P08425	phenylalanine-tRNA ligase activity ; GO:0004826 | inferred from sequence or structural similarity with UniProtKB:P08425 , tRNA binding ; GO:0000049 | inferred from electronic annotation with InterPro:IPR005121 , ATP binding ; GO:0005524 | inferred from electronic annotation with InterPro:IPR002319, InterPro:IPR004530, InterPro:IPR005121, InterPro:IPR006195 , magnesium ion binding ; GO:0000287 | i…
	RNAI	shizuoka		12186R-3	LT+			2	aats	Aats-pro	ProRS , PRS , CG12186 , Aats-pro	Prolyl-tRNA synthetase	Prolyl-tRNA synthetase	FBgn0027082	prolyl-tRNA aminoacylation ; GO:0006433 | inferred from sequence or structural similarity with UniProtKB:P39965 AND non-traceable author statement , glycyl-tRNA aminoacylation ; GO:0006426 | inferred from electronic annotation with InterPro:IPR002315	cytoplasm ; GO:0005737 | inferred from electronic annotation with InterPro:IPR002314, InterPro:IPR002315, InterPro:IPR002316, InterPro:IPR006195	proline-tRNA ligase activity ; GO:0004827 | inferred from sequence or structural similarity with UniProtKB:P39965 AND non-traceable author statement , ATP binding ; GO:0005524 | inferred from electronic annotation with InterPro:IPR002314, InterPro:IPR002315, InterPro:IPR002316, InterPro:IPR004154, InterPro:IPR006195 , glycine-tRNA ligase activity ; GO:0004820 | inferred from electronic annotation…
	RNAI	shizuoka		12186R-1				3	aats	Aats-pro	ProRS , PRS , CG12186 , Aats-pro	Prolyl-tRNA synthetase	Prolyl-tRNA synthetase	FBgn0027082	prolyl-tRNA aminoacylation ; GO:0006433 | inferred from sequence or structural similarity with UniProtKB:P39965 AND non-traceable author statement , glycyl-tRNA aminoacylation ; GO:0006426 | inferred from electronic annotation with InterPro:IPR002315	cytoplasm ; GO:0005737 | inferred from electronic annotation with InterPro:IPR002314, InterPro:IPR002315, InterPro:IPR002316, InterPro:IPR006195	proline-tRNA ligase activity ; GO:0004827 | inferred from sequence or structural similarity with UniProtKB:P39965 AND non-traceable author statement , ATP binding ; GO:0005524 | inferred from electronic annotation with InterPro:IPR002314, InterPro:IPR002315, InterPro:IPR002316, InterPro:IPR004154, InterPro:IPR006195 , glycine-tRNA ligase activity ; GO:0004820 | inferred from electronic annotation…
	RNAI	shizuoka		4938R-3				2	aats	Aats-ser	Aat-Ser , unnamed , SerRS , seryl-tRNA synthetase , SRS , CG4938 , Aats-ser	Seryl-tRNA synthetase	Seryl-tRNA synthetase	FBgn0021750	seryl-tRNA aminoacylation ; GO:0006434 | inferred from sequence or structural similarity with UniProtKB:P38705	cytoplasm ; GO:0005737 | inferred from electronic annotation with InterPro:IPR002314, InterPro:IPR002317, InterPro:IPR006195	serine-tRNA ligase activity ; GO:0004828 | inferred from sequence or structural similarity with UniProtKB:P38705 , ATP binding ; GO:0005524 | inferred from electronic annotation with InterPro:IPR002314, InterPro:IPR002317, InterPro:IPR006195
y[d2] w[1118] P{ry[+t7.2]=ey-FLP.N}2 P{GMR-lacZ.C(38.1)}TPN1; P{w[+mC]=lacW}Aats-thr[k04203] P{ry[+t7.2]=neoFRT}40A/CyO y[+]	Mitotic	kyoto	10539	111165	LT3			033C04	aats	Aats-thr	CG5353 , l(2)k04203 , P539 , threonyl-tRNA synthetase , ThrRS , TRS , 42/3 , Aats-thr	Threonyl-tRNA synthetase	Threonyl-tRNA synthetase	FBgn0027081	threonyl-tRNA aminoacylation ; GO:0006435 | inferred from sequence or structural similarity with SGD_LOCUS:THS1; SGD:S0001340	cytoplasm ; GO:0005737 | inferred from electronic annotation with InterPro:IPR002314, InterPro:IPR002320, InterPro:IPR006195, InterPro:IPR012947	threonine-tRNA ligase activity ; GO:0004829 | inferred from sequence or structural similarity , ATP binding ; GO:0005524 | inferred from electronic annotation with InterPro:IPR002314, InterPro:IPR002320, InterPro:IPR004154, InterPro:IPR006195, InterPro:IPR012947
	RNAI	shizuoka		9735R-2	LT+			1	aats	Aats-trp	CG9735 , WRS-85D , TrpRS , 85D-WRS , l(3)3559 , l(3)03560 , l(3)03559 , WRS , Aats-trp , wars	Tryptophanyl-tRNA synthetase	Tryptophanyl-tRNA synthetase , tryptophanyl-tRNA synthetase	FBgn0010803	tryptophanyl-tRNA aminoacylation ; GO:0006436 | inferred from sequence or structural similarity with SGD_LOCUS:WRS1; SGD:S0005457	cytoplasm ; GO:0005737 | inferred from electronic annotation with InterPro:IPR001412, InterPro:IPR002305, InterPro:IPR002306	tryptophan-tRNA ligase activity ; GO:0004830 | inferred from sequence or structural similarity with SGD_LOCUS:WRS1; SGD:S0005457 , ATP binding ; GO:0005524 | inferred from electronic annotation with InterPro:IPR001412, InterPro:IPR002305, InterPro:IPR002306
	RNAI	shizuoka		9735R-6				3	aats	Aats-trp	CG9735 , WRS-85D , TrpRS , 85D-WRS , l(3)3559 , l(3)03560 , l(3)03559 , WRS , Aats-trp , wars	Tryptophanyl-tRNA synthetase	Tryptophanyl-tRNA synthetase , tryptophanyl-tRNA synthetase	FBgn0010803	tryptophanyl-tRNA aminoacylation ; GO:0006436 | inferred from sequence or structural similarity with SGD_LOCUS:WRS1; SGD:S0005457	cytoplasm ; GO:0005737 | inferred from electronic annotation with InterPro:IPR001412, InterPro:IPR002305, InterPro:IPR002306	tryptophan-tRNA ligase activity ; GO:0004830 | inferred from sequence or structural similarity with SGD_LOCUS:WRS1; SGD:S0005457 , ATP binding ; GO:0005524 | inferred from electronic annotation with InterPro:IPR001412, InterPro:IPR002305, InterPro:IPR002306
	RNAI	shizuoka		4561R-1	LT+			3	aats	Aats-tyr	CG4561 , TyrRS , YRS , anon-EST:Posey261 , Aats-tyr	Tyrosyl-tRNA synthetase	Tyrosyl-tRNA synthetase	FBgn0027080	tyrosyl-tRNA aminoacylation ; GO:0006437 | non-traceable author statement	cytoplasm ; GO:0005737 | inferred from electronic annotation with InterPro:IPR002305, InterPro:IPR002307, InterPro:IPR015624	tyrosine-tRNA ligase activity ; GO:0004831 | inferred from sequence or structural similarity with NCBI_gi:4507947 AND non-traceable author statement , tRNA binding ; GO:0000049 | inferred from electronic annotation with InterPro:IPR002547 , ATP binding ; GO:0005524 | inferred from electronic annotation with InterPro:IPR002305, InterPro:IPR002307, InterPro:IPR015624
	RNAI	shizuoka		4561R-2	LT+			2	aats	Aats-tyr	CG4561 , TyrRS , YRS , anon-EST:Posey261 , Aats-tyr	Tyrosyl-tRNA synthetase	Tyrosyl-tRNA synthetase	FBgn0027080	tyrosyl-tRNA aminoacylation ; GO:0006437 | non-traceable author statement	cytoplasm ; GO:0005737 | inferred from electronic annotation with InterPro:IPR002305, InterPro:IPR002307, InterPro:IPR015624	tyrosine-tRNA ligase activity ; GO:0004831 | inferred from sequence or structural similarity with NCBI_gi:4507947 AND non-traceable author statement , tRNA binding ; GO:0000049 | inferred from electronic annotation with InterPro:IPR002547 , ATP binding ; GO:0005524 | inferred from electronic annotation with InterPro:IPR002305, InterPro:IPR002307, InterPro:IPR015624
y[d2] w[1118] P{ry[+t7.2]=ey-FLP.N}2 P{GMR-lacZ.C(38.1)}TPN1;P{w[+mC]=lacW}Cas[k03902]P{ry[+t7.2]=neoFRT}40A/CyO y[+]	Mitotic	kyoto	10536	111731	LT1			036B02	aats	Cas	CAS , dcas , Dcas , l(2)k03902 , cas , CG13281 , BcDNA:LD14270 , Cas	CAS/CSE1 segregation protein	CAS/CSE1 segregation protein	FBgn0022213	protein import into nucleus ; GO:0006606 | non-traceable author statement , protein export from nucleus ; GO:0006611 | inferred from mutant phenotype , apoptosis ; GO:0006915 | inferred from sequence or structural similarity with EMBL:AF053651; protein_id:AAC35297.1 , phagocytosis, engulfment ; GO:0006911 | inferred from mutant phenotype , positive regulation of NFAT protein import into nucleus ;…	cytoplasm ; GO:0005737 | non-traceable author statement , nucleus ; GO:0005634 | non-traceable author statement , nuclear pore ; GO:0005643 | inferred from electronic annotation with InterPro:IPR001494	importin-alpha export receptor activity ; GO:0008262 | non-traceable author statement	mdy	CT39962 , CG17938 , CG17937 , CG13273 , CG31991 , mdy	midway	midway	FBgn0004797	regulation of nurse cell apoptosis ; GO:0045477 | inferred from mutant phenotype , triacylglycerol biosynthetic process ; GO:0019432 | inferred from sequence or structural similarity with EMBL:AY065621; protein_id:AAL49962.1 , oogenesis ; GO:0048477 | inferred from mutant phenotype	-	diacylglycerol O-acyltransferase activity ; GO:0004144 | non-traceable author statement , sterol O-acyltransferase activity ; GO:0004772 | inferred from sequence or structural similarity
y[d2] w[1118] P{ry[+t7.2]=ey-FLP.N}2 P{GMR-lacZ.C(38.1)}TPN1; P{y[+mDint2] w[BR.E.BR]=SUPor-P}KG03126 P{ry[+t7.2]=neoFRT}40A/CyO y[+]	Mitotic	kyoto	12894	111502	LT2	variable size; some twinspots appear LT+	slightly lower GFP and mildly reduced nuclei in greatly reduced cytoplasm	023C05	aats	CG17259	CG17259	CG17259	CG17259	FBgn0031497	seryl-tRNA aminoacylation ; GO:0006434 | inferred from sequence or structural similarity with UniProtKB:P49591	cytoplasm ; GO:0005737 | inferred from electronic annotation with InterPro:IPR002314, InterPro:IPR002317, InterPro:IPR006195, InterPro:IPR015866	serine-tRNA ligase activity ; GO:0004828 | inferred from sequence or structural similarity with UniProtKB:P49591 , ATP binding ; GO:0005524 | inferred from electronic annotation with InterPro:IPR002314, InterPro:IPR002317, InterPro:IPR006195, InterPro:IPR015866
	RNAI	vienna		24098				1	ER	Cct5	Cct5 , l(2)06444 , BcDNA.GM12270 , CG8439 , BcDNA:GM12270	T-complex Chaperonin 5	T-complex Chaperonin 5	FBgn0010621	protein folding ; GO:0006457 | inferred from sequence or structural similarity , mitotic spindle organization ; GO:0007052 | inferred from mutant phenotype	chaperonin-containing T-complex ; GO:0005832 | inferred from sequence or structural similarity	ATPase activity, coupled ; GO:0042623 | inferred from sequence or structural similarity , unfolded protein binding ; GO:0051082 | inferred from sequence or structural similarity with UniProtKB:P48643 , ATP binding ; GO:0005524 | inferred from electronic annotation with InterPro:IPR002194, InterPro:IPR002423, InterPro:IPR012718
	RNAI	vienna		36071	LT+	variable LT+		2	ER	Cctgamma	Cctg , CG8977 , Y , geneY , Cctgamma , Tcp-1-gamma	Cctgamma	predicted gene Y , chaperonin-containing t-complex protein-1 gamma subunit like , CCTgamma-like , Cctgamma	FBgn0015019	protein folding ; GO:0006457 | inferred from sequence or structural similarity , mitotic spindle organization ; GO:0007052 | inferred from mutant phenotype	chaperonin-containing T-complex ; GO:0005832 | inferred from sequence or structural similarity , cytoplasm ; GO:0005737 | non-traceable author statement	ATPase activity, coupled ; GO:0042623 | inferred from sequence or structural similarity , unfolded protein binding ; GO:0051082 | inferred from sequence or structural similarity with SGD_LOCUS:CCT3; SGD:S0003551 , ATP binding ; GO:0005524 | inferred from electronic annotation with InterPro:IPR002194, InterPro:IPR002423, InterPro:IPR012719
y[d2] w[1118] P{ry[+t7.2]=ey-FLP.N}2 P{GMR-lacZ.C(38.1)}TPN1; P{w[+mC]=lacW}l(2)k12914[k12914] P{ry[+t7.2]=neoFRT}40A/CyO y[+]	Mitotic	kyoto	11070	111317	LT1		nice puncta, lower overall levels, but could only find one clone	029B04	ER	CG13393	BcDNA:RE23864 , CG13393	CG13393	CG13393	FBgn0032035	anti-apoptosis ; GO:0006916 | non-traceable author statement , negative regulation of apoptosis ; GO:0043066 | non-traceable author statement	oligosaccharyltransferase complex ; GO:0008250 | inferred from sequence or structural similarity with EMBL:U81052 , plasma membrane ; GO:0005886 | non-traceable author statement	oligosaccharyl transferase activity ; GO:0004576 | inferred from sequence or structural similarity with EMBL:U81052
	RNAI	vienna		33164	LT?	questionable		2	ER	CG13393	BcDNA:RE23864 , CG13393	CG13393	CG13393	FBgn0032035	anti-apoptosis ; GO:0006916 | non-traceable author statement , negative regulation of apoptosis ; GO:0043066 | non-traceable author statement	oligosaccharyltransferase complex ; GO:0008250 | inferred from sequence or structural similarity with EMBL:U81052 , plasma membrane ; GO:0005886 | non-traceable author statement	oligosaccharyl transferase activity ; GO:0004576 | inferred from sequence or structural similarity with EMBL:U81052
y[d2] w[1118] P{ry[+t7.2]=ey-FLP.N}2 P{GMR-lacZ.C(38.1)}TPN1; P{w[+mC]=lacW}l(2)k10105[k10105] P{ry[+t7.2]=neoFRT}40A/CyO y[+]	Mitotic	kyoto	10968	111279	LT1	partial lethal	very reduced GFP and size	034A08	ER	CG5287	CG5287	CG5287	CG5287	FBgn0032477	-	integral to membrane ; GO:0016021 | inferred from electronic annotation with InterPro:IPR000715	UDP-N-acetylglucosamine-dolichyl-phosphate N-acetylglucosaminephosphotransferase activity ; GO:0003975 | inferred from sequence or structural similarity with MGD:Dpagt2; MGI:MGI:1196396 , phospho-N-acetylmuramoyl-pentapeptide-transferase activity ; GO:0008963 | inferred from electronic annotation with InterPro:IPR000715
	RNAI	vienna		51882	LT+			2	ER	CG5287	CG5287	CG5287	CG5287	FBgn0032477	-	integral to membrane ; GO:0016021 | inferred from electronic annotation with InterPro:IPR000715	UDP-N-acetylglucosamine-dolichyl-phosphate N-acetylglucosaminephosphotransferase activity ; GO:0003975 | inferred from sequence or structural similarity with MGD:Dpagt2; MGI:MGI:1196396 , phospho-N-acetylmuramoyl-pentapeptide-transferase activity ; GO:0008963 | inferred from electronic annotation with InterPro:IPR000715
	RNAI	vienna		22155	LT+	variable size and LT+		3	ER	CG5525	CG5525	CG5525	CG5525	FBgn0032444	mitotic spindle organization ; GO:0007052 | inferred from mutant phenotype , protein folding ; GO:0006457 | inferred from electronic annotation with InterPro:IPR002194, InterPro:IPR012717	chaperonin-containing T-complex ; GO:0005832 | inferred from sequence or structural similarity with UniProtKB:Q9NB32 , lipid particle ; GO:0005811 | inferred from direct assay	ATPase activity, coupled ; GO:0042623 | inferred from sequence or structural similarity with UniProtKB:Q9NB32 , ATP binding ; GO:0005524 | inferred from electronic annotation with InterPro:IPR002194, InterPro:IPR002423, InterPro:IPR012717 , unfolded protein binding ; GO:0051082 | inferred from electronic annotation with InterPro:IPR002194, InterPro:IPR012717
	RNAI	vienna		41190	LT+	variable size and LT+	yes, mild	3	ER	CG7033	SD02216p , CG7033	CG7033	CG7033	FBgn0030086	protein folding ; GO:0006457 | inferred from sequence or structural similarity with UniProtKB:P78371 , mitotic spindle organization ; GO:0007052 | inferred from mutant phenotype	chaperonin-containing T-complex ; GO:0005832 | inferred from sequence or structural similarity with UniProtKB:P78371 , lipid particle ; GO:0005811 | inferred from direct assay	ATP-dependent helicase activity ; GO:0008026 | inferred from electronic annotation with InterPro:IPR000629 , ATP binding ; GO:0005524 | inferred from electronic annotation with InterPro:IPR000629, InterPro:IPR002194, InterPro:IPR002423, InterPro:IPR012716 , unfolded protein binding ; GO:0051082 | inferred from electronic annotation with InterPro:IPR002194, InterPro:IPR012716 , nucleic acid bindin…
	RNAI	vienna		45790	LT+		yes, mild	3	ER	CG8258	CG8258	CG8258	CG8258	FBgn0033342	protein folding ; GO:0006457 | inferred from sequence or structural similarity with UniProtKB:P50990	chaperonin-containing T-complex ; GO:0005832 | inferred from sequence or structural similarity with UniProtKB:P50990	ATPase activity, coupled ; GO:0042623 | inferred from sequence or structural similarity with UniProtKB:P50990 , ATP binding ; GO:0005524 | inferred from electronic annotation with InterPro:IPR002194, InterPro:IPR002423, InterPro:IPR012721 , unfolded protein binding ; GO:0051082 | inferred from electronic annotation with InterPro:IPR002194, InterPro:IPR012721
	RNAI	shizuoka		2720R-1				2	ER	Hop	dHop , dmSTI1 , EP(2)0418 , dhop , dSTI1 , l(2)k00616 , Sti1 , CG2720 , Hop	Hsp70/Hsp90 organizing protein homolog	Hsp70/Hsp90 organizing protein homolog	FBgn0024352	protein folding ; GO:0006457 | inferred from sequence or structural similarity with SGD_LOCUS:STI1; SGD:S0005553	-	unfolded protein binding ; GO:0051082 | inferred from sequence or structural similarity with SGD_LOCUS:STI1; SGD:S0005553
	RNAI	shizuoka		2720R-3				3	ER	Hop	dHop , dmSTI1 , EP(2)0418 , dhop , dSTI1 , l(2)k00616 , Sti1 , CG2720 , Hop	Hsp70/Hsp90 organizing protein homolog	Hsp70/Hsp90 organizing protein homolog	FBgn0024352	protein folding ; GO:0006457 | inferred from sequence or structural similarity with SGD_LOCUS:STI1; SGD:S0005553	-	unfolded protein binding ; GO:0051082 | inferred from sequence or structural similarity with SGD_LOCUS:STI1; SGD:S0005553
	RNAI	vienna		39561				3	ER	ire-1	CG4583 , dire-1 , IRE-like , ire-1 , IRE1 , Ire1 , Ire-1	ire-1	ire-1 , inositol-requiring enzyme-1 , Inositol required	FBgn0038736	protein amino acid phosphorylation ; GO:0006468 | non-traceable author statement , mRNA processing ; GO:0006397 | inferred from electronic annotation with InterPro:IPR010513	-	protein kinase activity ; GO:0004672 | non-traceable author statement , protein serine/threonine kinase activity ; GO:0004674 | inferred from sequence or structural similarity with EMBL:AL035248; protein_id:CAA22846 , ATP binding ; GO:0005524 | inferred from electronic annotation with InterPro:IPR000719 , endoribonuclease activity, producing 5'-phosphomonoesters ; GO:0016891 | inferred from elect…
	RNAI	vienna		39562				1	ER	ire-1	CG4583 , dire-1 , IRE-like , ire-1 , IRE1 , Ire1 , Ire-1	ire-1	ire-1 , inositol-requiring enzyme-1 , Inositol required	FBgn0038736	protein amino acid phosphorylation ; GO:0006468 | non-traceable author statement , mRNA processing ; GO:0006397 | inferred from electronic annotation with InterPro:IPR010513	-	protein kinase activity ; GO:0004672 | non-traceable author statement , protein serine/threonine kinase activity ; GO:0004674 | inferred from sequence or structural similarity with EMBL:AL035248; protein_id:CAA22846 , ATP binding ; GO:0005524 | inferred from electronic annotation with InterPro:IPR000719 , endoribonuclease activity, producing 5'-phosphomonoesters ; GO:0016891 | inferred from elect…
y[d2] w[1118] P{ry[+t7.2]=ey-FLP.N}2 P{GMR-lacZ.C(38.1)}TPN1; P{w[+mC]=lacW}l(2)k04917[k04917] P{ry[+t7.2]=neoFRT}40A/CyO y[+]	Mitotic	kyoto	10560	111173	LT1	mild size		026D07-026D08	ER	Sec61alpha	E(br)165 , Sec61a , Sec61alpha , Sec61 , sec61 , endd2 , DSec61alpha , LD29847 , l(2)k04917 , 0455 , CG9539 , BcDNA:LD29847 , BEST:LD29847 , anon-WO0118547.277 , anon-WO0118547.195 , sec61alpha , SEC61ALPHA	Sec61alpha	Sec61alpha , E(br)165	FBgn0086357	cell death ; GO:0008219 | inferred from mutant phenotype , SRP-dependent cotranslational protein targeting to membrane, translocation ; GO:0006616 | inferred from sequence or structural similarity with UniProtKB:P38378 , cuticle development ; GO:0042335 | inferred from mutant phenotype , dorsal closure ; GO:0007391 | inferred from mutant phenotype , head involution ; GO:0008258 | inferred from mu…	translocon complex ; GO:0005784 | inferred from sequence or structural similarity with UniProtKB:P38378	protein transporter activity ; GO:0008565 | non-traceable author statement , P-P-bond-hydrolysis-driven protein transmembrane transporter activity ; GO:0015450 | inferred from electronic annotation with InterPro:IPR002208
	RNAI	shizuoka		9539R-3	LT+		yes	3	ER	Sec61alpha	E(br)165 , Sec61a , Sec61alpha , Sec61 , sec61 , endd2 , DSec61alpha , LD29847 , l(2)k04917 , 0455 , CG9539 , BcDNA:LD29847 , BEST:LD29847 , anon-WO0118547.277 , anon-WO0118547.195 , sec61alpha , SEC61ALPHA	Sec61alpha	Sec61alpha , E(br)165	FBgn0086357	cell death ; GO:0008219 | inferred from mutant phenotype , SRP-dependent cotranslational protein targeting to membrane, translocation ; GO:0006616 | inferred from sequence or structural similarity with UniProtKB:P38378 , cuticle development ; GO:0042335 | inferred from mutant phenotype , dorsal closure ; GO:0007391 | inferred from mutant phenotype , head involution ; GO:0008258 | inferred from mu…	translocon complex ; GO:0005784 | inferred from sequence or structural similarity with UniProtKB:P38378	protein transporter activity ; GO:0008565 | non-traceable author statement , P-P-bond-hydrolysis-driven protein transmembrane transporter activity ; GO:0015450 | inferred from electronic annotation with InterPro:IPR002208
	RNAI	vienna		8785	LT+		yes	3	ER	Sec61beta	Sec61 , DSec61beta , l(2)07214 , Sec61beta , CG10130 , sec61beta , Secbeta61	Sec61beta	Sec61beta	FBgn0010638	SRP-dependent cotranslational protein targeting to membrane, translocation ; GO:0006616 | inferred from sequence or structural similarity with UniProtKB:P38391	translocon complex ; GO:0005784 | non-traceable author statement	protein transporter activity ; GO:0008565 | inferred from sequence or structural similarity with UniProtKB:P38391
	RNAI	vienna		11989	LT+		yes	3	ER	Sec61gamma	CG14214 , Sec61gamma , Sec61	Sec61gamma	Sec61gamma	FBgn0031049	SRP-dependent cotranslational protein targeting to membrane, translocation ; GO:0006616 | inferred from sequence or structural similarity with UniProtKB:P38384 , protein transport ; GO:0015031 | inferred from sequence or structural similarity with UniProtKB:P60058	translocon complex ; GO:0005784 | inferred from sequence or structural similarity with UniProtKB:P38384 , integral to endoplasmic reticulum membrane ; GO:0030176 | inferred from sequence or structural similarity with UniProtKB:P60058	protein transporter activity ; GO:0008565 | inferred from sequence or structural similarity with UniProtKB:P38384 , P-P-bond-hydrolysis-driven protein transmembrane transporter activity ; GO:0015450 | inferred from electronic annotation with InterPro:IPR008158
	RNAI	vienna		23422	LT+	variable LT+		2	ER	Srp14	CG5417 , BcDNA:RE48595 , Srp14	Srp14	Srp14	FBgn0038808	SRP-dependent cotranslational protein targeting to membrane ; GO:0006614 | inferred from sequence or structural similarity with UniProtKB:P16255 , negative regulation of translational elongation ; GO:0045900 | inferred from electronic annotation with InterPro:IPR009018	signal recognition particle, endoplasmic reticulum targeting ; GO:0005786 | inferred from sequence or structural similarity with UniProtKB:P16255	mRNA binding ; GO:0003729 | inferred from sequence or structural similarity with InterPro:IPR003210 , endoplasmic reticulum signal peptide binding ; GO:0030942 | inferred from electronic annotation with InterPro:IPR003210 , protein binding ; GO:0005515 | inferred from electronic annotation with InterPro:IPR009018 , 7S RNA binding ; GO:0008312 | inferred from electronic annotation with InterPro:IP…
	RNAI	vienna		42851	L	possible cell lethal		3	ER	Srp54	SRp54 , CG4602 , p75 , dSRp54 , clone 2.16 , anon-EST:Liang-2.16 , Srp54	Srp54	Srp54	FBgn0024285	nuclear mRNA splicing, via spliceosome ; GO:0000398 | inferred from sequence or structural similarity with HGNC_gene:SRP54; HGNC:11301; OMIM:604857 , mRNA splice site selection ; GO:0006376 | inferred from sequence or structural similarity with NCBI_NP:004759 , regulation of alternative nuclear mRNA splicing, via spliceosome ; GO:0000381 | inferred from mutant phenotype	spliceosome ; GO:0005681 | inferred from sequence or structural similarity with NCBI_gi:4759100 , nucleus ; GO:0005634 | inferred by curator from GO:0000381	mRNA binding ; GO:0003729 | inferred from sequence or structural similarity with HGNC_gene:SRP54; HGNC:11301; OMIM:604857 , poly-pyrimidine tract binding ; GO:0008187 | inferred from direct assay , nucleotide binding ; GO:0000166 | inferred from electronic annotation with InterPro:IPR012677
	RNAI	vienna		42852	LT+	variable LT+	yes, variable	3	ER	Srp54	SRp54 , CG4602 , p75 , dSRp54 , clone 2.16 , anon-EST:Liang-2.16 , Srp54	Srp54	Srp54	FBgn0024285	nuclear mRNA splicing, via spliceosome ; GO:0000398 | inferred from sequence or structural similarity with HGNC_gene:SRP54; HGNC:11301; OMIM:604857 , mRNA splice site selection ; GO:0006376 | inferred from sequence or structural similarity with NCBI_NP:004759 , regulation of alternative nuclear mRNA splicing, via spliceosome ; GO:0000381 | inferred from mutant phenotype	spliceosome ; GO:0005681 | inferred from sequence or structural similarity with NCBI_gi:4759100 , nucleus ; GO:0005634 | inferred by curator from GO:0000381	mRNA binding ; GO:0003729 | inferred from sequence or structural similarity with HGNC_gene:SRP54; HGNC:11301; OMIM:604857 , poly-pyrimidine tract binding ; GO:0008187 | inferred from direct assay , nucleotide binding ; GO:0000166 | inferred from electronic annotation with InterPro:IPR012677
	RNAI	vienna		46199	LT+		yes	2	ER	Srp54	SRp54 , CG4602 , p75 , dSRp54 , clone 2.16 , anon-EST:Liang-2.16 , Srp54	Srp54	Srp54	FBgn0024285	nuclear mRNA splicing, via spliceosome ; GO:0000398 | inferred from sequence or structural similarity with HGNC_gene:SRP54; HGNC:11301; OMIM:604857 , mRNA splice site selection ; GO:0006376 | inferred from sequence or structural similarity with NCBI_NP:004759 , regulation of alternative nuclear mRNA splicing, via spliceosome ; GO:0000381 | inferred from mutant phenotype	spliceosome ; GO:0005681 | inferred from sequence or structural similarity with NCBI_gi:4759100 , nucleus ; GO:0005634 | inferred by curator from GO:0000381	mRNA binding ; GO:0003729 | inferred from sequence or structural similarity with HGNC_gene:SRP54; HGNC:11301; OMIM:604857 , poly-pyrimidine tract binding ; GO:0008187 | inferred from direct assay , nucleotide binding ; GO:0000166 | inferred from electronic annotation with InterPro:IPR012677
	RNAI	vienna		27351	LT+		yes	3	ER	Srp68	CG5064 , Srp68	Srp68	Srp68	FBgn0035947	SRP-dependent cotranslational protein targeting to membrane ; GO:0006614 | inferred from sequence or structural similarity with EMBL:X53744; protein_id:CAA37773	signal recognition particle, endoplasmic reticulum targeting ; GO:0005786 | inferred from sequence or structural similarity with EMBL:X53744; protein_id:CAA37773	7S RNA binding ; GO:0008312 | inferred from sequence or structural similarity with EMBL:X53744; protein_id:CAA37773 , mRNA binding ; GO:0003729 | inferred from sequence or structural similarity
	RNAI	vienna		43978				2	ER	Srp72	CG5434 , Srp72	Srp72	Srp72	FBgn0038810	SRP-dependent cotranslational protein targeting to membrane ; GO:0006614 | inferred from sequence or structural similarity with EMBL:AF069765	signal recognition particle, endoplasmic reticulum targeting ; GO:0005786 | inferred from sequence or structural similarity with EMBL:AF069765	7S RNA binding ; GO:0008312 | inferred from sequence or structural similarity with EMBL:AF069765
	RNAI	vienna		5150	LT+		yes	3	ER	SrpRbeta	srpRbeta , Dm SRbeta , SRbeta , l(3)rK561 , l(3)rL537 , CG5950 , BcDNA:GM04779 , CG33162 , SrpRbeta	Signal recognition particle receptor beta	Signal recognition particle receptor beta	FBgn0011509	SRP-dependent cotranslational protein targeting to membrane ; GO:0006614 | inferred from sequence or structural similarity , larval chitin-based cuticle development ; GO:0008363 | inferred from mutant phenotype , chitin-based larval cuticle pattern formation ; GO:0035293 | inferred from mutant phenotype	signal recognition particle receptor complex ; GO:0005785 | inferred from sequence or structural similarity	signal recognition particle binding ; GO:0005047 | inferred from sequence or structural similarity , GTPase activity ; GO:0003924 | inferred from sequence or structural similarity
	RNAI	vienna		34070				3	ER	T-cp1	T-cpl , gh05123 , BEST:GH05123 , Tcp-1 , CG5374 , T-cp1 , Tcp1	Tcp1-like	Tcp1-like , T-complex 1	FBgn0003676	protein folding ; GO:0006457 | inferred from sequence or structural similarity with UniProtKB:P18279 , phagocytosis, engulfment ; GO:0006911 | inferred from mutant phenotype , mitotic spindle organization ; GO:0007052 | inferred from mutant phenotype	mitochondrial proton-transporting ATP synthase complex ; GO:0005753 | non-traceable author statement , chaperonin-containing T-complex ; GO:0005832 | inferred from sequence or structural similarity with UniProtKB:P18279	hydrogen-exporting ATPase activity, phosphorylative mechanism ; GO:0008553 | non-traceable author statement , unfolded protein binding ; GO:0051082 | inferred from sequence or structural similarity with UniProtKB:P18279 , ATP binding ; GO:0005524 | non-traceable author statement
	RNAI	vienna		28895	LT+	variable size and LT+	yes, not many puncta	3	ER	Tcp-1eta	Tcp-1eta , CG8351 , Tcp-1-eta1	Tcp-1eta	CG8351 , Tcp-1eta	FBgn0037632	protein folding ; GO:0006457 | inferred from sequence or structural similarity with UniProtKB:Q99832 , mitotic spindle organization ; GO:0007052 | inferred from mutant phenotype , protein amino acid phosphorylation ; GO:0006468 | inferred from electronic annotation with InterPro:IPR017441	chaperonin-containing T-complex ; GO:0005832 | inferred from sequence or structural similarity with UniProtKB:Q99832	ATPase activity, coupled ; GO:0042623 | inferred from sequence or structural similarity with UniProtKB:Q99832 , ATP binding ; GO:0005524 | inferred from electronic annotation with InterPro:IPR002194, InterPro:IPR002423, InterPro:IPR012720, InterPro:IPR017441 , unfolded protein binding ; GO:0051082 | inferred from electronic annotation with InterPro:IPR002194, InterPro:IPR012720 , protein kinase a…
	RNAI	vienna		23751	LT+	variable LT+	yes	2	ER	Tcp-1zeta	l(1)G0027 , l(1)G0057 , CG8231 , Tcp-1zeta , Tcp-1-zeta , l(1)G0022	T-cp1zeta	lethal (1) G0022 , T-cp1zeta	FBgn0027329	protein folding ; GO:0006457 | inferred from sequence or structural similarity with UniProtKB:P40227 , mitotic spindle organization ; GO:0007052 | inferred from mutant phenotype	chaperonin-containing T-complex ; GO:0005832 | inferred from sequence or structural similarity with UniProtKB:P40227 , lipid particle ; GO:0005811 | inferred from direct assay	ATPase activity, coupled ; GO:0042623 | inferred from sequence or structural similarity with UniProtKB:P40227 , unfolded protein binding ; GO:0051082 | inferred from sequence or structural similarity with UniProtKB:P40227 , ATP binding ; GO:0005524 | inferred from electronic annotation with InterPro:IPR002194, InterPro:IPR002423, InterPro:IPR012722
	RNAI	shizuoka		4599R-3	LT?	questionable		2	ER	Tpr2	tpr2 , dTPR2 , dtpr2 , EU3220 , BEST:LD24941 , CG4599 , Tpr2 , dtrpr2 , Trp2	Tetratricopeptide repeat protein 2	Tetratricopeptide repeat protein 2	FBgn0032586	-	-	heat shock protein binding ; GO:0031072 | inferred from electronic annotation with InterPro:IPR001623
	RNAI	vienna		15347	LT+	variable size and LT+		3	ER	Xbp1	xbp1 , CG9415 , clone 1.41 , 138/3 , l(2)k13803 , anon-EST:Liang-1.41 , Xbp1 , Dxbp-1 , XBP-1 , XBP1 , CG 9415 , xbp-1	X box binding protein-1	X box binding protein-1 , X-box-binding protein 1 , X-box binding protein	FBgn0021872	regulation of transcription ; GO:0045449 | inferred from sequence or structural similarity with EMBL:AF027963 , regulation of transcription, DNA-dependent ; GO:0006355 | inferred from electronic annotation with InterPro:IPR004827, InterPro:IPR011700	nucleus ; GO:0005634 | inferred from sequence or structural similarity with EMBL:AF027963	transcription factor activity ; GO:0003700 | inferred from sequence or structural similarity , protein homodimerization activity ; GO:0042803 | inferred from sequence or structural similarity , sequence-specific DNA binding ; GO:0043565 | inferred from electronic annotation with InterPro:IPR004827, InterPro:IPR011700 , protein dimerization activity ; GO:0046983 | inferred from electronic annotati…
y[d2] w[1118] P{ry[+t7.2]=ey-FLP.N}2 P{GMR-lacZ.C(38.1)}TPN1; P{w[+mC]=lacW}ab[k02807] P{ry[+t7.2]=neoFRT}40A/CyO y[+]	Mitotic	kyoto	10520	111153	LT1			032E01-032E02	mt	ab	B2149 , CG4807 , clu , ptd , l(2)k02807 , ab	abrupt	clueless , parted , abrupt , Abrupt	FBgn0259750	axon choice point recognition ; GO:0016198 | traceable author statement , dendrite morphogenesis ; GO:0048813 | inferred from mutant phenotype , neuron development ; GO:0048666 | inferred from mutant phenotype , muscle development ; GO:0007517 | inferred from mutant phenotype	nucleus ; GO:0005634 | inferred from sequence or structural similarity with EMBL:AF032676	specific RNA polymerase II transcription factor activity ; GO:0003704 | inferred from sequence or structural similarity with EMBL:AF032676 , protein binding ; GO:0005515 | inferred from electronic annotation with InterPro:IPR000210, InterPro:IPR011333, InterPro:IPR013069 , zinc ion binding ; GO:0008270 | inferred from electronic annotation with InterPro:IPR007087, InterPro:IPR015880
	RNAI	shizuoka		41005				2	mt	ab	B2149 , CG4807 , clu , ptd , l(2)k02807 , ab	abrupt	clueless , parted , abrupt , Abrupt	FBgn0259750	axon choice point recognition ; GO:0016198 | traceable author statement , dendrite morphogenesis ; GO:0048813 | inferred from mutant phenotype , neuron development ; GO:0048666 | inferred from mutant phenotype , muscle development ; GO:0007517 | inferred from mutant phenotype	nucleus ; GO:0005634 | inferred from sequence or structural similarity with EMBL:AF032676	specific RNA polymerase II transcription factor activity ; GO:0003704 | inferred from sequence or structural similarity with EMBL:AF032676 , protein binding ; GO:0005515 | inferred from electronic annotation with InterPro:IPR000210, InterPro:IPR011333, InterPro:IPR013069 , zinc ion binding ; GO:0008270 | inferred from electronic annotation with InterPro:IPR007087, InterPro:IPR015880
y[d2] w[1118] P{ry[+t7.2]=ey-FLP.N}2 P{GMR-lacZ.C(38.1)}TPN1; P{w[+mC] y[+mDint2]=EPgy2}CG12400[EY04850] P{ry[+t7.2]=neoFRT}40A/CyO y[+]	Mitotic	kyoto	15944	111712	LT3	very very subtle size and LT		023D03	mt	CG12400	BcDNA:RE29623 , CG12400	CG12400	CG12400 , NADH ubiquinone oxidoreductase B14.5B , NADH:ubiquinone oxidoreductase B14.5B subunit	FBgn0031505	mitochondrial electron transport, NADH to ubiquinone ; GO:0006120 | inferred from sequence or structural similarity with UniProtKB:O95298	mitochondrial respiratory chain complex I ; GO:0005747 | inferred from sequence or structural similarity with EMBL:AF070652	NADH dehydrogenase (ubiquinone) activity ; GO:0008137 | inferred from sequence or structural similarity with EMBL:AF070652 , NADH dehydrogenase activity ; GO:0003954 | inferred from sequence or structural similarity with UniProtKB:O95298
	RNAI	shizuoka		37463				2	mt	CG12400	BcDNA:RE29623 , CG12400	CG12400	CG12400 , NADH ubiquinone oxidoreductase B14.5B , NADH:ubiquinone oxidoreductase B14.5B subunit	FBgn0031505	mitochondrial electron transport, NADH to ubiquinone ; GO:0006120 | inferred from sequence or structural similarity with UniProtKB:O95298	mitochondrial respiratory chain complex I ; GO:0005747 | inferred from sequence or structural similarity with EMBL:AF070652	NADH dehydrogenase (ubiquinone) activity ; GO:0008137 | inferred from sequence or structural similarity with EMBL:AF070652 , NADH dehydrogenase activity ; GO:0003954 | inferred from sequence or structural similarity with UniProtKB:O95298
l(2)SH1783	Mitotic	szeged		l(2)SH1783	LT1			25B1	mt	CG8885	CG8885 , scox	CG8885	CG8885 , Sco1 protein homolog	FBgn0031656	respiratory chain complex IV assembly ; GO:0008535 | inferred from sequence or structural similarity with UniProtKB:O43819 AND inferred from sequence or structural similarity with UniProt:O75880 , copper ion transport ; GO:0006825 | inferred from electronic annotation with InterPro:IPR017276 , cellular copper ion homeostasis ; GO:0006878 | inferred from electronic annotation with InterPro:IPR0172…	mitochondrial inner membrane ; GO:0005743 | inferred from sequence or structural similarity with SGD_LOCUS:SCO1; SGD:S0000241 , mitochondrion ; GO:0005739 | inferred from sequence or structural similarity with UniProtKB:O43819 AND inferred from sequence or structural similarity with UniProt:O75880	copper chaperone activity ; GO:0016531 | inferred from sequence or structural similarity with UniProtKB:O43819 AND inferred from sequence or structural similarity with UniProt:O75880
	RNAI	shizuoka		7861	LT+		no	3	mt	CG8885	CG8885 , scox	CG8885	CG8885 , Sco1 protein homolog	FBgn0031656	respiratory chain complex IV assembly ; GO:0008535 | inferred from sequence or structural similarity with UniProtKB:O43819 AND inferred from sequence or structural similarity with UniProt:O75880 , copper ion transport ; GO:0006825 | inferred from electronic annotation with InterPro:IPR017276 , cellular copper ion homeostasis ; GO:0006878 | inferred from electronic annotation with InterPro:IPR0172…	mitochondrial inner membrane ; GO:0005743 | inferred from sequence or structural similarity with SGD_LOCUS:SCO1; SGD:S0000241 , mitochondrion ; GO:0005739 | inferred from sequence or structural similarity with UniProtKB:O43819 AND inferred from sequence or structural similarity with UniProt:O75880	copper chaperone activity ; GO:0016531 | inferred from sequence or structural similarity with UniProtKB:O43819 AND inferred from sequence or structural similarity with UniProt:O75880
	RNAI	shizuoka		8885R-2	LT+	mild LT+		3	mt	CG8885	CG8885 , scox	CG8885	CG8885 , Sco1 protein homolog	FBgn0031656	respiratory chain complex IV assembly ; GO:0008535 | inferred from sequence or structural similarity with UniProtKB:O43819 AND inferred from sequence or structural similarity with UniProt:O75880 , copper ion transport ; GO:0006825 | inferred from electronic annotation with InterPro:IPR017276 , cellular copper ion homeostasis ; GO:0006878 | inferred from electronic annotation with InterPro:IPR0172…	mitochondrial inner membrane ; GO:0005743 | inferred from sequence or structural similarity with SGD_LOCUS:SCO1; SGD:S0000241 , mitochondrion ; GO:0005739 | inferred from sequence or structural similarity with UniProtKB:O43819 AND inferred from sequence or structural similarity with UniProt:O75880	copper chaperone activity ; GO:0016531 | inferred from sequence or structural similarity with UniProtKB:O43819 AND inferred from sequence or structural similarity with UniProt:O75880
	RNAI	shizuoka		8885R-3	LT+			2	mt	CG8885	CG8885 , scox	CG8885	CG8885 , Sco1 protein homolog	FBgn0031656	respiratory chain complex IV assembly ; GO:0008535 | inferred from sequence or structural similarity with UniProtKB:O43819 AND inferred from sequence or structural similarity with UniProt:O75880 , copper ion transport ; GO:0006825 | inferred from electronic annotation with InterPro:IPR017276 , cellular copper ion homeostasis ; GO:0006878 | inferred from electronic annotation with InterPro:IPR0172…	mitochondrial inner membrane ; GO:0005743 | inferred from sequence or structural similarity with SGD_LOCUS:SCO1; SGD:S0000241 , mitochondrion ; GO:0005739 | inferred from sequence or structural similarity with UniProtKB:O43819 AND inferred from sequence or structural similarity with UniProt:O75880	copper chaperone activity ; GO:0016531 | inferred from sequence or structural similarity with UniProtKB:O43819 AND inferred from sequence or structural similarity with UniProt:O75880
y[d2] w[1118] P{ry[+t7.2]=ey-FLP.N}2 P{GMR-lacZ.C(38.1)}TPN1; P{w[+mC]=lacW}l(2)k13905[k13905] P{ry[+t7.2]=neoFRT}40A/CyO y[+]	Mitotic	kyoto	11115	111334	LT3	highly variable size and lyso		036A11	mt	Cyt-c-p	cyt-c-p , cytochrome c , CG17903 , Cyt-c2 , Cytc , cyt-c2 , cyt.c , DC4 , DMc01 , pDMc01 , CytC-2 , Cyt-c-p , l(2)SH1590 , Cytc-p , dc4 , cyt c-p , Cyt c , cyt c	Cytochrome c proximal	cytochrome c , Cytochrome c , cytochrome C , cytochrome c DC4 , Cytochrome C , Cytochrome c proximal , blanks	FBgn0000409	oxidative phosphorylation ; GO:0006119 | inferred from sequence or structural similarity with SGD_LOCUS:CYC1; SGD:S0003809	mitochondrial inner membrane ; GO:0005743 | inferred from sequence or structural similarity with SGD_LOCUS:CYC1; SGD:S0003809 , mitochondrion ; GO:0005739 | inferred from direct assay , mitochondrial matrix ; GO:0005759 | inferred from sequence or structural similarity with UniProtKB:P00001	electron carrier activity ; GO:0009055 | inferred from direct assay , electron transporter, transferring electrons from CoQH2-cytochrome c reductase complex and cytochrome c oxidase complex activity ; GO:0045155 | inferred from sequence or structural similarity with UniProtKB:P12831 , heme binding ; GO:0020037 | inferred from electronic annotation with InterPro:IPR002327, InterPro:IPR003088, Inte…	CG31782	BcDNA:GM06363 , CG31782 , l(2)SH1590	CG31782	CG31782	FBgn0051782	-	nucleus ; GO:0005634 | inferred from electronic annotation with InterPro:IPR012934	nucleic acid binding ; GO:0003676 | inferred from sequence or structural similarity with InterPro:IPR007087 AND inferred from sequence or structural similarity with NCBI_NP:150630 , zinc ion binding ; GO:0008270 | inferred from electronic annotation with InterPro:IPR007087, InterPro:IPR012934, InterPro:IPR015880
	RNAI	shizuoka		33019				3	mt	Cyt-c-p	cyt-c-p , cytochrome c , CG17903 , Cyt-c2 , Cytc , cyt-c2 , cyt.c , DC4 , DMc01 , pDMc01 , CytC-2 , Cyt-c-p , l(2)SH1590 , Cytc-p , dc4 , cyt c-p , Cyt c , cyt c	Cytochrome c proximal	cytochrome c , Cytochrome c , cytochrome C , cytochrome c DC4 , Cytochrome C , Cytochrome c proximal , blanks	FBgn0000409	oxidative phosphorylation ; GO:0006119 | inferred from sequence or structural similarity with SGD_LOCUS:CYC1; SGD:S0003809	mitochondrial inner membrane ; GO:0005743 | inferred from sequence or structural similarity with SGD_LOCUS:CYC1; SGD:S0003809 , mitochondrion ; GO:0005739 | inferred from direct assay , mitochondrial matrix ; GO:0005759 | inferred from sequence or structural similarity with UniProtKB:P00001	electron carrier activity ; GO:0009055 | inferred from direct assay , electron transporter, transferring electrons from CoQH2-cytochrome c reductase complex and cytochrome c oxidase complex activity ; GO:0045155 | inferred from sequence or structural similarity with UniProtKB:P12831 , heme binding ; GO:0020037 | inferred from electronic annotation with InterPro:IPR002327, InterPro:IPR003088, Inte…
y[d2] w[1118] P{ry[+t7.2]=ey-FLP.N}2 P{GMR-lacZ.C(38.1)}TPN1; P{y[+mDint2] w[BR.E.BR]=SUPor-P}CG3210[KG03815] P{ry[+t7.2]=neoFRT}40A/CyO y[+]	Mitotic	kyoto	13510	111549	LT2			023A01	mt	Drp1	CG3210 , Dnm1/Drp1 , l(2)22Fc , l(2)ND2 , l(2)ND3 , unnamed , l(2)22Fd , Drp1 , Drp-1 , drp1 , Drp , DRP1 , frat , KG03815 , drp-1	Dynamin related protein 1	noodle , dynamin-2 , fratboy , Dynamin related protein 1 , near dpp complementation group 2 , near dpp complementation group 3 , lethal(2)22Fc , lethal(2)22Fd , dynamin-related protein , l(2)22Fd , KG03815	FBgn0026479	synaptic vesicle budding ; GO:0016185 | non-traceable author statement , intracellular distribution of mitochondria ; GO:0048312 | inferred from mutant phenotype , mitochondrion organization ; GO:0007005 | inferred from mutant phenotype , vesicle organization ; GO:0016050 | inferred from mutant phenotype , cytokinesis ; GO:0000910 | inferred from mutant phenotype , sperm mitochondrion organizatio…	microtubule associated complex ; GO:0005875 | inferred from sequence or structural similarity	GTP binding ; GO:0005525 | inferred from electronic annotation with InterPro:IPR000375, InterPro:IPR001401, InterPro:IPR003130 , GTPase activity ; GO:0003924 | inferred from electronic annotation with InterPro:IPR001401, InterPro:IPR003130
y[d2] w[1118] P{ry[+t7.2]=ey-FLP.N}2 P{GMR-lacZ.C(38.1)}TPN1; P{w[+mC]=lacW}mRpL4[k14608] P{ry[+t7.2]=neoFRT}40A/CyO y[+]	Mitotic	kyoto	12179	111435	LT2			035F01	mt	mRpL4	l(2)35Fe , L4 , Rpl4 , BG:DS02740.17 , l(2)k14608 , l35Fe , CG5818 , mRpL4	mitochondrial ribosomal protein L4	mitochondrial ribosomal protein L4 , lethal(2)35Fe , mitochondrial ribosomal protein large subunit 4	FBgn0001995	translation ; GO:0006412 | inferred from sequence or structural similarity	mitochondrial large ribosomal subunit ; GO:0005762 | inferred from sequence or structural similarity	structural constituent of ribosome ; GO:0003735 | inferred from sequence or structural similarity
y[d2] w[1118] P{ry[+t7.2]=ey-FLP.N}2 P{GMR-lacZ.C(38.1)}TPN1; P{w[+mC]=lacW}Msp1[k10909] P{ry[+t7.2]=neoFRT}40A/CyO y[+]	Mitotic	kyoto	10435	111097	LT2			031D01	mt	nmd	CG5395 , DmCG5395 , unnamed , Msp1 , l(2)08774 , clone 1.79 , anon-EST:Liang-1.79 , ms(2)ry4 , ms(2)4 , nmd , Msp	no mitochondrial derivative	Mitochondrial sorting protein 1 , no mitochondrial derivative	FBgn0005322	spermatid development ; GO:0007286 | traceable author statement , wing disc dorsal/ventral pattern formation ; GO:0048190 | inferred from genetic interaction with Bx, ap	mitochondrial outer membrane ; GO:0005741 | inferred from sequence or structural similarity , endoplasmic reticulum ; GO:0005783 | inferred from sequence or structural similarity with UniProtKB:Q01853	ATPase activity ; GO:0016887 | inferred from sequence or structural similarity , ATP binding ; GO:0005524 | inferred from electronic annotation with InterPro:IPR003959, InterPro:IPR003960
	RNAI	shizuoka		34999				3	mt	nmd	CG5395 , DmCG5395 , unnamed , Msp1 , l(2)08774 , clone 1.79 , anon-EST:Liang-1.79 , ms(2)ry4 , ms(2)4 , nmd , Msp	no mitochondrial derivative	Mitochondrial sorting protein 1 , no mitochondrial derivative	FBgn0005322	spermatid development ; GO:0007286 | traceable author statement , wing disc dorsal/ventral pattern formation ; GO:0048190 | inferred from genetic interaction with Bx, ap	mitochondrial outer membrane ; GO:0005741 | inferred from sequence or structural similarity , endoplasmic reticulum ; GO:0005783 | inferred from sequence or structural similarity with UniProtKB:Q01853	ATPase activity ; GO:0016887 | inferred from sequence or structural similarity , ATP binding ; GO:0005524 | inferred from electronic annotation with InterPro:IPR003959, InterPro:IPR003960
	RNAI	shizuoka		35000				3	mt	nmd	CG5395 , DmCG5395 , unnamed , Msp1 , l(2)08774 , clone 1.79 , anon-EST:Liang-1.79 , ms(2)ry4 , ms(2)4 , nmd , Msp	no mitochondrial derivative	Mitochondrial sorting protein 1 , no mitochondrial derivative	FBgn0005322	spermatid development ; GO:0007286 | traceable author statement , wing disc dorsal/ventral pattern formation ; GO:0048190 | inferred from genetic interaction with Bx, ap	mitochondrial outer membrane ; GO:0005741 | inferred from sequence or structural similarity , endoplasmic reticulum ; GO:0005783 | inferred from sequence or structural similarity with UniProtKB:Q01853	ATPase activity ; GO:0016887 | inferred from sequence or structural similarity , ATP binding ; GO:0005524 | inferred from electronic annotation with InterPro:IPR003959, InterPro:IPR003960
y[d2] w[1118] P{ry[+t7.2]=ey-FLP.N}2 P{GMR-lacZ.C(38.1)}TPN1; P{w[+mC]=lacW}RFeSP[k11704] P{ry[+t7.2]=neoFRT}40A/CyO y[+]	Mitotic	kyoto	11048	111311	LT2	partia lethal; very perinuclear LT stain		022A03	mt	RFeSP	RfeSP , CG7361 , H , l(2)k11704 , anon-EST:Posey219 , RFeSP	Rieske iron-sulfur protein	Rieske iron-sulfur protein , Ubiquinol-cytochrome c oxidoreductase Iron-sulfur , Ubiquinol-cytochrome c reductase Iron-sulfur subunit	FBgn0021906	mitochondrial electron transport, ubiquinol to cytochrome c ; GO:0006122 | inferred from sequence or structural similarity with UniProtKB:P47985	mitochondrial respiratory chain complex III ; GO:0005750 | inferred from sequence or structural similarity	ubiquinol-cytochrome-c reductase activity ; GO:0008121 | inferred from sequence or structural similarity with UniProtKB:P47985 , 2 iron, 2 sulfur cluster binding ; GO:0051537 | inferred from electronic annotation with InterPro:IPR005806, InterPro:IPR017941 , electron carrier activity ; GO:0009055 | inferred from electronic annotation with InterPro:IPR005806, InterPro:IPR017941
	RNAI	shizuoka		7361R-1	LT+		no	3	mt	RFeSP	RfeSP , CG7361 , H , l(2)k11704 , anon-EST:Posey219 , RFeSP	Rieske iron-sulfur protein	Rieske iron-sulfur protein , Ubiquinol-cytochrome c oxidoreductase Iron-sulfur , Ubiquinol-cytochrome c reductase Iron-sulfur subunit	FBgn0021906	mitochondrial electron transport, ubiquinol to cytochrome c ; GO:0006122 | inferred from sequence or structural similarity with UniProtKB:P47985	mitochondrial respiratory chain complex III ; GO:0005750 | inferred from sequence or structural similarity	ubiquinol-cytochrome-c reductase activity ; GO:0008121 | inferred from sequence or structural similarity with UniProtKB:P47985 , 2 iron, 2 sulfur cluster binding ; GO:0051537 | inferred from electronic annotation with InterPro:IPR005806, InterPro:IPR017941 , electron carrier activity ; GO:0009055 | inferred from electronic annotation with InterPro:IPR005806, InterPro:IPR017941
	RNAI	shizuoka		7361R-3				2	mt	RFeSP	RfeSP , CG7361 , H , l(2)k11704 , anon-EST:Posey219 , RFeSP	Rieske iron-sulfur protein	Rieske iron-sulfur protein , Ubiquinol-cytochrome c oxidoreductase Iron-sulfur , Ubiquinol-cytochrome c reductase Iron-sulfur subunit	FBgn0021906	mitochondrial electron transport, ubiquinol to cytochrome c ; GO:0006122 | inferred from sequence or structural similarity with UniProtKB:P47985	mitochondrial respiratory chain complex III ; GO:0005750 | inferred from sequence or structural similarity	ubiquinol-cytochrome-c reductase activity ; GO:0008121 | inferred from sequence or structural similarity with UniProtKB:P47985 , 2 iron, 2 sulfur cluster binding ; GO:0051537 | inferred from electronic annotation with InterPro:IPR005806, InterPro:IPR017941 , electron carrier activity ; GO:0009055 | inferred from electronic annotation with InterPro:IPR005806, InterPro:IPR017941
	RNAI	vienna		41990				2	NMD	Smg1	smg1 , rst(1a)cyr , CG4555 , CG4549 , CG32743 , SMG1 , clone 1.24 , anon-EST:Liang-1.24 , anon-WO0170980.133 , Smg1 , Smg	Smg1	FRAP-related , resistance 1a cyromazine , Smg1	FBgn0052743	phosphorylation ; GO:0016310 | non-traceable author statement , nuclear-transcribed mRNA catabolic process, nonsense-mediated decay ; GO:0000184 | NOT inferred from mutant phenotype , RNA interference ; GO:0016246 | NOT inferred from mutant phenotype , gene silencing by miRNA ; GO:0035195 | NOT inferred from mutant phenotype	-	protein kinase activity ; GO:0004672 | non-traceable author statement , phosphotransferase activity, alcohol group as acceptor ; GO:0016773 | inferred from electronic annotation with InterPro:IPR000403
l(2)SH2320	Mitotic	szeged		l(2)SH2320	LT2		very nice puncta, and different appearance of lipid droplet	34D6-8	NMD	Smg5	CG8954 , SMG5 , anon-34Ea , unnamed , BG:DS08220.2 , Smg5 , dSMG5	Smg5	Smg5	FBgn0019890	nuclear-transcribed mRNA catabolic process, nonsense-mediated decay ; GO:0000184 | inferred from mutant phenotype , RNA interference ; GO:0016246 | NOT inferred from mutant phenotype , gene silencing by miRNA ; GO:0035195 | NOT inferred from mutant phenotype	-	-
	RNAI	vienna		33507				1	NMD	Upf2	CG2253 , UPF2 , unnamed , Upf2	Upf2	Upf2	FBgn0029992	nuclear-transcribed mRNA catabolic process, nonsense-mediated decay ; GO:0000184 | inferred from mutant phenotype , RNA interference ; GO:0016246 | NOT inferred from mutant phenotype , gene silencing by miRNA ; GO:0035195 | NOT inferred from mutant phenotype	-	protein binding ; GO:0005515 | inferred from electronic annotation with InterPro:IPR003890, InterPro:IPR016021
	RNAI	vienna		31445				2	NMD	Upf3	UPF3 , CG11184 , Upf3	Upf3	Upf3	FBgn0034923	nuclear-transcribed mRNA catabolic process, nonsense-mediated decay ; GO:0000184 | inferred from mutant phenotype , RNA interference ; GO:0016246 | NOT inferred from mutant phenotype , gene silencing by miRNA ; GO:0035195 | NOT inferred from mutant phenotype	-	nucleotide binding ; GO:0000166 | inferred from electronic annotation with InterPro:IPR012677
	RNAI	vienna		27228	L	possible cell lethal		3	notch	N	N , notch , CG3936 , EG:163A10.2 , CT13012 , dNotch , swb , shd , nd , Co , Chp , Ax , spl , fa , 1.1 , clone 1.12 , n[fah] , co , 16-55 , 16-178 , l(1)N , l(1)Ax , l(1)3Cb , anon-EST:Liang-1.12 , EG:140G11.1 , Notch	Notch	Notch , Nintra , split , Abruptex , facet , strawberry , notchoid , Confluens , Chopped , notch , dNotch	FBgn0004647	stem cell differentiation ; GO:0048863 | inferred from mutant phenotype , regulation of neurogenesis ; GO:0050767 | inferred from mutant phenotype , ectoderm development ; GO:0007398 | traceable author statement , mesoderm development ; GO:0007498 | inferred from mutant phenotype , ovarian follicle cell stalk formation ; GO:0030713 | inferred from mutant phenotype , Notch signaling pathway ; GO:0…	intracellular ; GO:0005622 | inferred from direct assay , plasma membrane ; GO:0005886 | inferred from direct assay , integral to membrane ; GO:0016021 | traceable author statement , integral to plasma membrane ; GO:0005887 | non-traceable author statement , nucleus ; GO:0005634 | non-traceable author statement , subapical complex ; GO:0035003 | inferred from direct assay , adherens junction ; GO…	transmembrane receptor activity ; GO:0004888 | traceable author statement , receptor activity ; GO:0004872 | non-traceable author statement , transcription activator activity ; GO:0016563 | non-traceable author statement , protein binding ; GO:0005515 | inferred from physical interaction with dx , specific transcriptional repressor activity ; GO:0016566 | inferred from mutant phenotype , calcium …
	RNAI	vienna		1112				2	notch	N	N , notch , CG3936 , EG:163A10.2 , CT13012 , dNotch , swb , shd , nd , Co , Chp , Ax , spl , fa , 1.1 , clone 1.12 , n[fah] , co , 16-55 , 16-178 , l(1)N , l(1)Ax , l(1)3Cb , anon-EST:Liang-1.12 , EG:140G11.1 , Notch	Notch	Notch , Nintra , split , Abruptex , facet , strawberry , notchoid , Confluens , Chopped , notch , dNotch	FBgn0004647	stem cell differentiation ; GO:0048863 | inferred from mutant phenotype , regulation of neurogenesis ; GO:0050767 | inferred from mutant phenotype , ectoderm development ; GO:0007398 | traceable author statement , mesoderm development ; GO:0007498 | inferred from mutant phenotype , ovarian follicle cell stalk formation ; GO:0030713 | inferred from mutant phenotype , Notch signaling pathway ; GO:0…	intracellular ; GO:0005622 | inferred from direct assay , plasma membrane ; GO:0005886 | inferred from direct assay , integral to membrane ; GO:0016021 | traceable author statement , integral to plasma membrane ; GO:0005887 | non-traceable author statement , nucleus ; GO:0005634 | non-traceable author statement , subapical complex ; GO:0035003 | inferred from direct assay , adherens junction ; GO…	transmembrane receptor activity ; GO:0004888 | traceable author statement , receptor activity ; GO:0004872 | non-traceable author statement , transcription activator activity ; GO:0016563 | non-traceable author statement , protein binding ; GO:0005515 | inferred from physical interaction with dx , specific transcriptional repressor activity ; GO:0016566 | inferred from mutant phenotype , calcium …
	RNAI	vienna		27229				3	notch	N	N , notch , CG3936 , EG:163A10.2 , CT13012 , dNotch , swb , shd , nd , Co , Chp , Ax , spl , fa , 1.1 , clone 1.12 , n[fah] , co , 16-55 , 16-178 , l(1)N , l(1)Ax , l(1)3Cb , anon-EST:Liang-1.12 , EG:140G11.1 , Notch	Notch	Notch , Nintra , split , Abruptex , facet , strawberry , notchoid , Confluens , Chopped , notch , dNotch	FBgn0004647	stem cell differentiation ; GO:0048863 | inferred from mutant phenotype , regulation of neurogenesis ; GO:0050767 | inferred from mutant phenotype , ectoderm development ; GO:0007398 | traceable author statement , mesoderm development ; GO:0007498 | inferred from mutant phenotype , ovarian follicle cell stalk formation ; GO:0030713 | inferred from mutant phenotype , Notch signaling pathway ; GO:0…	intracellular ; GO:0005622 | inferred from direct assay , plasma membrane ; GO:0005886 | inferred from direct assay , integral to membrane ; GO:0016021 | traceable author statement , integral to plasma membrane ; GO:0005887 | non-traceable author statement , nucleus ; GO:0005634 | non-traceable author statement , subapical complex ; GO:0035003 | inferred from direct assay , adherens junction ; GO…	transmembrane receptor activity ; GO:0004888 | traceable author statement , receptor activity ; GO:0004872 | non-traceable author statement , transcription activator activity ; GO:0016563 | non-traceable author statement , protein binding ; GO:0005515 | inferred from physical interaction with dx , specific transcriptional repressor activity ; GO:0016566 | inferred from mutant phenotype , calcium …
	RNAI	vienna		28920				2	nuclear envelope	Kap-alpha1	imp alpha1 , Kap alpha1 , Kap-alpha1 , CG8548 , anon-WO0118547.276 , IMPalpha1 , Kpna1 , Dalpha1 , impalpha1	karyopherin alpha1	karyopherin-alpha1 , importin alpha1 , karyopherin alpha1 , Importin-alpha1	FBgn0024889	protein import into nucleus ; GO:0006606 | non-traceable author statement	nuclear pore ; GO:0005643 | non-traceable author statement , cytoplasm ; GO:0005737 | inferred from electronic annotation with InterPro:IPR002652	protein transmembrane transporter activity ; GO:0008320 | inferred from sequence or structural similarity with UniProtKB:O60684
	RNAI	vienna		36104				1	nuclear envelope	Kap-alpha3	imp alpha3 , Imp alpha-3 , imp-alpha3 , dKap-alpha3 , Kap alpha3 , 0335/13 , Kap-alpha3 , l(3)S033513 , imp-a3 , CG9423 , IMPalpha3 , Kpna3 , Dalpha3	karyopherin alpha3	Importin alpha-3 , importin alpha3 , karyopherin a3 , karyopherin-alpha3 , importin alpha-3 , Importin-alpha3 , karyopherin alpha4 , karyopherin-alpha4 , importin-alpha3 , importin a3 , karyopherin alpha3 , importin alpha	FBgn0027338	protein import into nucleus ; GO:0006606 | non-traceable author statement , positive regulation of NFAT protein import into nucleus ; GO:0051533 | inferred from mutant phenotype	nuclear pore ; GO:0005643 | non-traceable author statement , cytoplasm ; GO:0005737 | inferred from electronic annotation with InterPro:IPR002652	protein binding ; GO:0005515 | inferred from physical interaction with Myo10A , protein transmembrane transporter activity ; GO:0008320 | non-traceable author statement , protein transporter activity ; GO:0008565 | inferred from sequence or structural similarity with HGNC_gene:KPNA3; HGNC:6396; OMIM:601892
	RNAI	shizuoka		1059R-2	LT+	variable		3	nuclear envelope	Karybeta3	l(3)82CDd , l(3)j3A4 , l(3)j7E8 , CG1059 , unnamed , Karybeta3	Karyopherin beta 3	Karyopherin beta 3 , Karybeta3 , lethal (3) 82CDd , Karyopherin beta	FBgn0087013	protein import into nucleus ; GO:0006606 | inferred from sequence or structural similarity	nuclear pore ; GO:0005643 | inferred from sequence or structural similarity , cytosol ; GO:0005829 | inferred from direct assay	protein transmembrane transporter activity ; GO:0008320 | inferred from sequence or structural similarity , binding ; GO:0005488 | inferred from electronic annotation with InterPro:IPR011989, InterPro:IPR016024
	RNAI	shizuoka		1059R-4	LT+	variable		2	nuclear envelope	Karybeta3	l(3)82CDd , l(3)j3A4 , l(3)j7E8 , CG1059 , unnamed , Karybeta3	Karyopherin beta 3	Karyopherin beta 3 , Karybeta3 , lethal (3) 82CDd , Karyopherin beta	FBgn0087013	protein import into nucleus ; GO:0006606 | inferred from sequence or structural similarity	nuclear pore ; GO:0005643 | inferred from sequence or structural similarity , cytosol ; GO:0005829 | inferred from direct assay	protein transmembrane transporter activity ; GO:0008320 | inferred from sequence or structural similarity , binding ; GO:0005488 | inferred from electronic annotation with InterPro:IPR011989, InterPro:IPR016024
	RNAI	vienna		34265				3	nuclear envelope	pen	CG1685 , pen	penguin	penguin	FBgn0015527	apposition of dorsal and ventral imaginal disc-derived wing surfaces ; GO:0007475 | inferred from mutant phenotype	cellular_component ; GO:0005575 | no biological data available	RNA binding ; GO:0003723 | inferred from electronic annotation with InterPro:IPR001313, InterPro:IPR012959
	RNAI	shizuoka		8548R-2	LT?	questionable		2	nucleus	Kap-alpha1	imp alpha1 , Kap alpha1 , Kap-alpha1 , CG8548 , anon-WO0118547.276 , IMPalpha1 , Kpna1 , Dalpha1 , impalpha1	karyopherin alpha1	karyopherin-alpha1 , importin alpha1 , karyopherin alpha1 , Importin-alpha1	FBgn0024889	protein import into nucleus ; GO:0006606 | non-traceable author statement	nuclear pore ; GO:0005643 | non-traceable author statement , cytoplasm ; GO:0005737 | inferred from electronic annotation with InterPro:IPR002652	protein transmembrane transporter activity ; GO:0008320 | inferred from sequence or structural similarity with UniProtKB:O60684
	RNAI	shizuoka		4799R-1				2	nucleus	Pen	Pen , imp alpha2 , alpha2 , Imp-alpha2 , imp-alpha2 , Kap-alpha2 , oho-31 , bs29g06.y1 , importin alpha2/pendulin , Kap alpha2 , oho31 , Dimp-alpha2 , 2.1 , alpha2A-Kap , OHO31 , DPend , Oho31 , pen-2 , pen , l(2)144/1 , l(2)k14401 , CG4799 , anon-WO0140519.258 , IMPalpha2 , Kpna2 , Rch1 , Dalpha2	Pendulin	Importin-a2 , pendulin , alpha-importin , importin-alpha2 , Pendulum , Importin-alpha2 , importin alpha2 , Pendulin , Importin alpha2 , Importin alpha	FBgn0011823	lymph gland development ; GO:0048542 | inferred from mutant phenotype , cytoplasmic transport ; GO:0016482 | inferred from mutant phenotype , cytoplasmic transport, nurse cell to oocyte ; GO:0007303 | non-traceable author statement , protein import into nucleus ; GO:0006606 | non-traceable author statement , sperm individualization ; GO:0007291 | inferred from mutant phenotype , ovarian ring cana…	actin cytoskeleton ; GO:0015629 | non-traceable author statement , cytoplasm ; GO:0005737 | non-traceable author statement , nuclear pore ; GO:0005643 | non-traceable author statement , nucleus ; GO:0005634 | non-traceable author statement , lipid particle ; GO:0005811 | inferred from direct assay	protein transmembrane transporter activity ; GO:0008320 | non-traceable author statement , protein transporter activity ; GO:0008565 | inferred from electronic annotation with InterPro:IPR002652 , binding ; GO:0005488 | inferred from electronic annotation with InterPro:IPR011989, InterPro:IPR016024
	RNAI	shizuoka		4799R-3				3	nucleus	Pen	Pen , imp alpha2 , alpha2 , Imp-alpha2 , imp-alpha2 , Kap-alpha2 , oho-31 , bs29g06.y1 , importin alpha2/pendulin , Kap alpha2 , oho31 , Dimp-alpha2 , 2.1 , alpha2A-Kap , OHO31 , DPend , Oho31 , pen-2 , pen , l(2)144/1 , l(2)k14401 , CG4799 , anon-WO0140519.258 , IMPalpha2 , Kpna2 , Rch1 , Dalpha2	Pendulin	Importin-a2 , pendulin , alpha-importin , importin-alpha2 , Pendulum , Importin-alpha2 , importin alpha2 , Pendulin , Importin alpha2 , Importin alpha	FBgn0011823	lymph gland development ; GO:0048542 | inferred from mutant phenotype , cytoplasmic transport ; GO:0016482 | inferred from mutant phenotype , cytoplasmic transport, nurse cell to oocyte ; GO:0007303 | non-traceable author statement , protein import into nucleus ; GO:0006606 | non-traceable author statement , sperm individualization ; GO:0007291 | inferred from mutant phenotype , ovarian ring cana…	actin cytoskeleton ; GO:0015629 | non-traceable author statement , cytoplasm ; GO:0005737 | non-traceable author statement , nuclear pore ; GO:0005643 | non-traceable author statement , nucleus ; GO:0005634 | non-traceable author statement , lipid particle ; GO:0005811 | inferred from direct assay	protein transmembrane transporter activity ; GO:0008320 | non-traceable author statement , protein transporter activity ; GO:0008565 | inferred from electronic annotation with InterPro:IPR002652 , binding ; GO:0005488 | inferred from electronic annotation with InterPro:IPR011989, InterPro:IPR016024
	RNAI	shizuoka		10302R-1	LT+			3	RNA	bsf	CG10302 , bsf , BSF	bicoid stability factor	bicoid stability factor , Bicoid stability factor	FBgn0032679	-	cytoplasm ; GO:0005737 | inferred from direct assay	mRNA 3'-UTR binding ; GO:0003730 | non-traceable author statement
	RNAI	shizuoka		10302R-3	LT+			2	RNA	bsf	CG10302 , bsf , BSF	bicoid stability factor	bicoid stability factor , Bicoid stability factor	FBgn0032679	-	cytoplasm ; GO:0005737 | inferred from direct assay	mRNA 3'-UTR binding ; GO:0003730 | non-traceable author statement
	RNAI	shizuoka		4549R-1	LT+			3	RNA	Smg1	smg1 , rst(1a)cyr , CG4555 , CG4549 , CG32743 , SMG1 , clone 1.24 , anon-EST:Liang-1.24 , anon-WO0170980.133 , Smg1 , Smg	Smg1	FRAP-related , resistance 1a cyromazine , Smg1	FBgn0052743	phosphorylation ; GO:0016310 | non-traceable author statement , nuclear-transcribed mRNA catabolic process, nonsense-mediated decay ; GO:0000184 | NOT inferred from mutant phenotype , RNA interference ; GO:0016246 | NOT inferred from mutant phenotype , gene silencing by miRNA ; GO:0035195 | NOT inferred from mutant phenotype	-	protein kinase activity ; GO:0004672 | non-traceable author statement , phosphotransferase activity, alcohol group as acceptor ; GO:0016773 | inferred from electronic annotation with InterPro:IPR000403
	RNAI	shizuoka		4549R-2	LT+			2	RNA	Smg1	smg1 , rst(1a)cyr , CG4555 , CG4549 , CG32743 , SMG1 , clone 1.24 , anon-EST:Liang-1.24 , anon-WO0170980.133 , Smg1 , Smg	Smg1	FRAP-related , resistance 1a cyromazine , Smg1	FBgn0052743	phosphorylation ; GO:0016310 | non-traceable author statement , nuclear-transcribed mRNA catabolic process, nonsense-mediated decay ; GO:0000184 | NOT inferred from mutant phenotype , RNA interference ; GO:0016246 | NOT inferred from mutant phenotype , gene silencing by miRNA ; GO:0035195 | NOT inferred from mutant phenotype	-	protein kinase activity ; GO:0004672 | non-traceable author statement , phosphotransferase activity, alcohol group as acceptor ; GO:0016773 | inferred from electronic annotation with InterPro:IPR000403
	RNAI	shizuoka		4555R-1	LT+			3	RNA	Smg1	smg1 , rst(1a)cyr , CG4555 , CG4549 , CG32743 , SMG1 , clone 1.24 , anon-EST:Liang-1.24 , anon-WO0170980.133 , Smg1 , Smg	Smg1	FRAP-related , resistance 1a cyromazine , Smg1	FBgn0052743	phosphorylation ; GO:0016310 | non-traceable author statement , nuclear-transcribed mRNA catabolic process, nonsense-mediated decay ; GO:0000184 | NOT inferred from mutant phenotype , RNA interference ; GO:0016246 | NOT inferred from mutant phenotype , gene silencing by miRNA ; GO:0035195 | NOT inferred from mutant phenotype	-	protein kinase activity ; GO:0004672 | non-traceable author statement , phosphotransferase activity, alcohol group as acceptor ; GO:0016773 | inferred from electronic annotation with InterPro:IPR000403
	RNAI	shizuoka		4555R-3	LT+	mild LT+		2	RNA	Smg1	smg1 , rst(1a)cyr , CG4555 , CG4549 , CG32743 , SMG1 , clone 1.24 , anon-EST:Liang-1.24 , anon-WO0170980.133 , Smg1 , Smg	Smg1	FRAP-related , resistance 1a cyromazine , Smg1	FBgn0052743	phosphorylation ; GO:0016310 | non-traceable author statement , nuclear-transcribed mRNA catabolic process, nonsense-mediated decay ; GO:0000184 | NOT inferred from mutant phenotype , RNA interference ; GO:0016246 | NOT inferred from mutant phenotype , gene silencing by miRNA ; GO:0035195 | NOT inferred from mutant phenotype	-	protein kinase activity ; GO:0004672 | non-traceable author statement , phosphotransferase activity, alcohol group as acceptor ; GO:0016773 | inferred from electronic annotation with InterPro:IPR000403
	RNAI	vienna		23659				2	RNA	Smg5	CG8954 , SMG5 , anon-34Ea , unnamed , BG:DS08220.2 , Smg5 , dSMG5	Smg5	Smg5	FBgn0019890	nuclear-transcribed mRNA catabolic process, nonsense-mediated decay ; GO:0000184 | inferred from mutant phenotype , RNA interference ; GO:0016246 | NOT inferred from mutant phenotype , gene silencing by miRNA ; GO:0035195 | NOT inferred from mutant phenotype	-	-
	RNAI	vienna		27598	LT?	questionable		3	RNA	Smg6	SMG6 , CG6369 , Smg6 , dSMG6	Smg6	Smg6	FBgn0039260	nuclear-transcribed mRNA catabolic process, nonsense-mediated decay ; GO:0000184 | inferred from mutant phenotype , RNA interference ; GO:0016246 | NOT inferred from mutant phenotype , gene silencing by miRNA ; GO:0035195 | NOT inferred from mutant phenotype	-	ribonuclease activity ; GO:0004540 | inferred from direct assay
	RNAI	shizuoka		6369R-1	LT?	questionable		3	RNA	Smg6	SMG6 , CG6369 , Smg6 , dSMG6	Smg6	Smg6	FBgn0039260	nuclear-transcribed mRNA catabolic process, nonsense-mediated decay ; GO:0000184 | inferred from mutant phenotype , RNA interference ; GO:0016246 | NOT inferred from mutant phenotype , gene silencing by miRNA ; GO:0035195 | NOT inferred from mutant phenotype	-	ribonuclease activity ; GO:0004540 | inferred from direct assay
	RNAI	shizuoka		6369R-3				2	RNA	Smg6	SMG6 , CG6369 , Smg6 , dSMG6	Smg6	Smg6	FBgn0039260	nuclear-transcribed mRNA catabolic process, nonsense-mediated decay ; GO:0000184 | inferred from mutant phenotype , RNA interference ; GO:0016246 | NOT inferred from mutant phenotype , gene silencing by miRNA ; GO:0035195 | NOT inferred from mutant phenotype	-	ribonuclease activity ; GO:0004540 | inferred from direct assay
	RNAI	shizuoka		3582R-2	LT?	questionable		3	RNA	U2af38	U2AF38 , U2AF , dU2AF38 , DU2AF38 , CG3582 , dU2AF[38] , l(2)06751 , U2af38	U2 small nuclear riboprotein auxiliary factor 38	U2 small nuclear riboprotein auxiliary factor 38	FBgn0017457	nuclear mRNA splicing, via spliceosome ; GO:0000398 | inferred from mutant phenotype , regulation of alternative nuclear mRNA splicing, via spliceosome ; GO:0000381 | inferred from mutant phenotype , mitotic spindle organization ; GO:0007052 | inferred from mutant phenotype	snRNP U2 ; GO:0005686 | traceable author statement , spliceosome ; GO:0005681 | inferred from sequence or structural similarity with EMBL:AF090120 , nucleus ; GO:0005634 | inferred by curator from GO:0000381	poly-pyrimidine tract binding ; GO:0008187 | inferred from direct assay , mRNA binding ; GO:0003729 | inferred from sequence or structural similarity , zinc ion binding ; GO:0008270 | inferred from electronic annotation with InterPro:IPR000571 , nucleotide binding ; GO:0000166 | inferred from electronic annotation with InterPro:IPR012677
	RNAI	shizuoka		3582R-3	LT+	mild		3	RNA	U2af38	U2AF38 , U2AF , dU2AF38 , DU2AF38 , CG3582 , dU2AF[38] , l(2)06751 , U2af38	U2 small nuclear riboprotein auxiliary factor 38	U2 small nuclear riboprotein auxiliary factor 38	FBgn0017457	nuclear mRNA splicing, via spliceosome ; GO:0000398 | inferred from mutant phenotype , regulation of alternative nuclear mRNA splicing, via spliceosome ; GO:0000381 | inferred from mutant phenotype , mitotic spindle organization ; GO:0007052 | inferred from mutant phenotype	snRNP U2 ; GO:0005686 | traceable author statement , spliceosome ; GO:0005681 | inferred from sequence or structural similarity with EMBL:AF090120 , nucleus ; GO:0005634 | inferred by curator from GO:0000381	poly-pyrimidine tract binding ; GO:0008187 | inferred from direct assay , mRNA binding ; GO:0003729 | inferred from sequence or structural similarity , zinc ion binding ; GO:0008270 | inferred from electronic annotation with InterPro:IPR000571 , nucleotide binding ; GO:0000166 | inferred from electronic annotation with InterPro:IPR012677
	RNAI	shizuoka		7111R-1				2	signal	Rack1	i173 , CG7111 , RACK1 , rack1 , Rack1	Receptor of activated protein kinase C 1	Guanine nucleotide-binding protein beta-subunit like protein , Receptor of activated protein kinase C 1 , Receptor for Activated C Kinase 1	FBgn0020618	oviposition ; GO:0018991 | inferred from mutant phenotype , oogenesis ; GO:0048477 | inferred from mutant phenotype , cuticle development ; GO:0042335 | inferred from mutant phenotype , wing disc development ; GO:0035220 | inferred from mutant phenotype , locomotory behavior ; GO:0007626 | inferred from mutant phenotype	cytoplasm ; GO:0005737 | inferred from direct assay	protein kinase C binding ; GO:0005080 | non-traceable author statement
	RNAI	shizuoka		7111R-2				1	signal	Rack1	i173 , CG7111 , RACK1 , rack1 , Rack1	Receptor of activated protein kinase C 1	Guanine nucleotide-binding protein beta-subunit like protein , Receptor of activated protein kinase C 1 , Receptor for Activated C Kinase 1	FBgn0020618	oviposition ; GO:0018991 | inferred from mutant phenotype , oogenesis ; GO:0048477 | inferred from mutant phenotype , cuticle development ; GO:0042335 | inferred from mutant phenotype , wing disc development ; GO:0035220 | inferred from mutant phenotype , locomotory behavior ; GO:0007626 | inferred from mutant phenotype	cytoplasm ; GO:0005737 | inferred from direct assay	protein kinase C binding ; GO:0005080 | non-traceable author statement
y[d2] w[1118] P{ry[+t7.2]=ey-FLP.N}2 P{GMR-lacZ.C(38.1)}TPN1; P{w[+mC]=lacW}Aac11[k06710] P{ry[+t7.2]=neoFRT}40A/CyO y[+]	Mitotic	kyoto	10645	111203				036C09		Aac11	l(2)k06710 , BcDNA.LD09852 , CG6582 , BcDNA:LD09852 , Aac11 , Api5	Aac11	Aac11	FBgn0027885	anti-apoptosis ; GO:0006916 | inferred from sequence or structural similarity with UniProtKB:O15441	-	binding ; GO:0005488 | inferred from electronic annotation with InterPro:IPR016024
y[d2] w[1118] P{ry[+t7.2]=ey-FLP.N}2 P{GMR-lacZ.C(38.1)}TPN1; P{y[+mDint2] w[BR.E.BR]=SUPor-P}KG05262 P{ry[+t7.2]=neoFRT}40A/CyO y[+]	Mitotic	kyoto	14201	111586				032E02		ab	B2149 , CG4807 , clu , ptd , l(2)k02807 , ab	abrupt	clueless , parted , abrupt , Abrupt	FBgn0259750	axon choice point recognition ; GO:0016198 | traceable author statement , dendrite morphogenesis ; GO:0048813 | inferred from mutant phenotype , neuron development ; GO:0048666 | inferred from mutant phenotype , muscle development ; GO:0007517 | inferred from mutant phenotype	nucleus ; GO:0005634 | inferred from sequence or structural similarity with EMBL:AF032676	specific RNA polymerase II transcription factor activity ; GO:0003704 | inferred from sequence or structural similarity with EMBL:AF032676 , protein binding ; GO:0005515 | inferred from electronic annotation with InterPro:IPR000210, InterPro:IPR011333, InterPro:IPR013069 , zinc ion binding ; GO:0008270 | inferred from electronic annotation with InterPro:IPR007087, InterPro:IPR015880
y[d2] w[1118] P{ry[+t7.2]=ey-FLP.N}2 P{GMR-lacZ.C(38.1)}TPN1; P{w[+mC]=lacW}Acer[k07704] P{ry[+t7.2]=neoFRT}40A/CyO y[+]	Mitotic	kyoto	10679	111221	LT3	variable LT+		029D04		Acer	ACER , ACE , l(2)k07704 , CG10593 , Acer	Angiotensin-converting enzyme-related	Angiotensin-converting enzyme-related	FBgn0016122	heart development ; GO:0007507 | inferred from mutant phenotype , proteolysis ; GO:0006508 | inferred from electronic annotation with InterPro:IPR001548, InterPro:IPR006025	membrane ; GO:0016020 | inferred from electronic annotation with InterPro:IPR001548	peptidyl-dipeptidase activity ; GO:0008241 | inferred from sequence or structural similarity with Ance , metallopeptidase activity ; GO:0008237 | inferred from electronic annotation with InterPro:IPR001548, InterPro:IPR006025 , zinc ion binding ; GO:0008270 | inferred from electronic annotation with InterPro:IPR006025
	RNAI	shizuoka		10593R-1				3		Acer	ACER , ACE , l(2)k07704 , CG10593 , Acer	Angiotensin-converting enzyme-related	Angiotensin-converting enzyme-related	FBgn0016122	heart development ; GO:0007507 | inferred from mutant phenotype , proteolysis ; GO:0006508 | inferred from electronic annotation with InterPro:IPR001548, InterPro:IPR006025	membrane ; GO:0016020 | inferred from electronic annotation with InterPro:IPR001548	peptidyl-dipeptidase activity ; GO:0008241 | inferred from sequence or structural similarity with Ance , metallopeptidase activity ; GO:0008237 | inferred from electronic annotation with InterPro:IPR001548, InterPro:IPR006025 , zinc ion binding ; GO:0008270 | inferred from electronic annotation with InterPro:IPR006025
	RNAI	shizuoka		10593R-3				2		Acer	ACER , ACE , l(2)k07704 , CG10593 , Acer	Angiotensin-converting enzyme-related	Angiotensin-converting enzyme-related	FBgn0016122	heart development ; GO:0007507 | inferred from mutant phenotype , proteolysis ; GO:0006508 | inferred from electronic annotation with InterPro:IPR001548, InterPro:IPR006025	membrane ; GO:0016020 | inferred from electronic annotation with InterPro:IPR001548	peptidyl-dipeptidase activity ; GO:0008241 | inferred from sequence or structural similarity with Ance , metallopeptidase activity ; GO:0008237 | inferred from electronic annotation with InterPro:IPR001548, InterPro:IPR006025 , zinc ion binding ; GO:0008270 | inferred from electronic annotation with InterPro:IPR006025
y[d2] w[1118] P{ry[+t7.2]=ey-FLP.N}2 P{GMR-lacZ.C(38.1)}TPN1; P{w[+mC] y[+mDint2]=EPgy2}Akap200[EY04645] P{ry[+t7.2]=neoFRT}40A/CyO y[+]	Mitotic	kyoto	15759	111708				029C04		Akap200	akap200 , AKAP200 , DAKAP200 , EP(2)2254 , dpo , MESR2 , CG13388 , BcDNA:LP02734 , anon-WO0118547.213 , anon-WO0118547.134 , Akap200	A kinase anchor protein 200	A kinase anchor protein 200	FBgn0027932	protein localization ; GO:0008104 | non-traceable author statement , negative regulation of Ras protein signal transduction ; GO:0046580 | inferred from genetic interaction with Ras85D AND inferred from genetic interaction with ksr , autophagic cell death ; GO:0048102 | inferred from expression pattern , salivary gland cell autophagic cell death ; GO:0035071 | inferred from expression pattern , t…	lipid particle ; GO:0005811 | inferred from direct assay	protein kinase A binding ; GO:0051018 | inferred from physical interaction with Pka-R2
y[d2] w[1118] P{ry[+t7.2]=ey-FLP.N}2 P{GMR-lacZ.C(38.1)}TPN1; P{w[+mC]=lacW}Akap200[k07118a] P{ry[+t7.2]=neoFRT}40A/CyO y[+]	Mitotic	kyoto	10656	111209				029C03		Akap200	akap200 , AKAP200 , DAKAP200 , EP(2)2254 , dpo , MESR2 , CG13388 , BcDNA:LP02734 , anon-WO0118547.213 , anon-WO0118547.134 , Akap200	A kinase anchor protein 200	A kinase anchor protein 200	FBgn0027932	protein localization ; GO:0008104 | non-traceable author statement , negative regulation of Ras protein signal transduction ; GO:0046580 | inferred from genetic interaction with Ras85D AND inferred from genetic interaction with ksr , autophagic cell death ; GO:0048102 | inferred from expression pattern , salivary gland cell autophagic cell death ; GO:0035071 | inferred from expression pattern , t…	lipid particle ; GO:0005811 | inferred from direct assay	protein kinase A binding ; GO:0051018 | inferred from physical interaction with Pka-R2
y[d2] w[1118] P{ry[+t7.2]=ey-FLP.N}2 P{GMR-lacZ.C(38.1)}TPN1; P{y[+mDint2] w[BR.E.BR]=SUPor-P}KG07498 P{ry[+t7.2]=neoFRT}40A/CyO y[+]	Mitotic	kyoto	14633	111615				022D01		aop	Yan , AOP , YAN , yan , Aop , CG3166 , Aop/Yan , DROYANETSB , SK2-1 , unnamed , DROYANET , aop/yan , pok , yan/pok , aop	anterior open	pokkuri , anterior open	FBgn0000097	negative regulation of Ras protein signal transduction ; GO:0046580 | non-traceable author statement , induction of apoptosis ; GO:0006917 | inferred from mutant phenotype , MAPKKK cascade ; GO:0000165 | traceable author statement , R7 cell development ; GO:0045467 | traceable author statement , cell fate determination ; GO:0001709 | inferred from mutant phenotype , dorsal closure ; GO:0007391 | …	nucleus ; GO:0005634 | inferred from sequence or structural similarity with MGD:Ets1; MGI:MGI:95455	protein binding ; GO:0005515 | inferred from physical interaction with edl , transcription repressor activity ; GO:0016564 | non-traceable author statement , transcription factor activity ; GO:0003700 | inferred from sequence or structural similarity with MGD:Ets1; MGI:MGI:95455 , sequence-specific DNA binding ; GO:0043565 | inferred from electronic annotation with InterPro:IPR000418, InterPro:IP…
y[d2] w[1118] P{ry[+t7.2]=ey-FLP.N}2 P{GMR-lacZ.C(38.1)}TPN1; P{w[+mC] y[+mDint2]=EPgy2}ApepP[EY02585] P{ry[+t7.2]=neoFRT}40A/CyO y[+]	Mitotic	kyoto	15423	111703	LT2			036B04		ApepP	CG6291 , DAP-P , AP-P , Daminopep-p , ApepP	Aminopeptidase P	Aminopeptidase P	FBgn0026150	cellular process ; GO:0009987 | inferred from electronic annotation with InterPro:IPR000994	cytosol ; GO:0005829 | inferred from direct assay	aminopeptidase activity ; GO:0004177 | inferred from sequence or structural similarity with EMBL:AF038591; protein_id:AAB95331.1
y[d2] w[1118] P{ry[+t7.2]=ey-FLP.N}2 P{GMR-lacZ.C(38.1)}TPN1; P{y[+mDint2] w[BR.E.BR]=SUPor-P}KG08597a P{SUPor-P}KG08597b P{ry[+t7.2]=neoFRT}40A/CyO y[+]	Mitotic	kyoto	14738	111626	LT3	very mild and variable LT+	small cells, very elevated GFP, some puncta but not a ton	023A03-023A05		aph-1	Aph-1 , Pen-1 , Dm APH-1 , pen-1 , l(2)23Ag , l(2)23AB6 , CG2855 , aph-1 , dAph-1	anterior pharynx defective 1	presenilin enhancer-1 , presenilin stabilization factor , anterior pharynx defective 1	FBgn0031458	Notch signaling pathway ; GO:0007219 | inferred from mutant phenotype , positive regulation of catalytic activity ; GO:0043085 | inferred from electronic annotation with InterPro:IPR009294 , protein processing ; GO:0016485 | inferred from electronic annotation with InterPro:IPR009294	plasma membrane ; GO:0005886 | non-traceable author statement , integral to plasma membrane ; GO:0005887 | non-traceable author statement , integral to membrane ; GO:0016021 | inferred from electronic annotation with InterPro:IPR009294	endopeptidase activity ; GO:0004175 | inferred from mutant phenotype , protein binding ; GO:0005515 | inferred from electronic annotation with InterPro:IPR009294
	RNAI	vienna		16820				2		Aph-1	APH , Aph , AP , p-Aph , l-Aph , unnamed , Aph-1	Alkaline phosphatase 1	Alkaline phosphatase , pupal Alkaline phosphatase , larval Alkaline phosphatase , Alkaline phosphatase 1	FBgn0000106	-	-	alkaline phosphatase activity ; GO:0004035 | inferred from direct assay
l(2)SH1036	Mitotic	szeged		l(2)SH1036				26B5-7		Arc-p20	Arp-p20 , CG5972 , P-20 ARC , anon-EST:Posey49 , BcDNA:RE43724 , Arc-p20	Arc-p20	p20 subunit of Arp2/3 , Arc-p20 , p20 of Arp2/3 complex	FBgn0031781	cell projection biogenesis ; GO:0030031 | inferred from mutant phenotype , cortical actin cytoskeleton organization ; GO:0030866 | inferred from mutant phenotype , regulation of cell shape ; GO:0008360 | inferred from mutant phenotype , phagocytosis, engulfment ; GO:0006911 | inferred from mutant phenotype , actin filament polymerization ; GO:0030041 | inferred from electronic annotation with Int…	cytoskeleton ; GO:0005856 | inferred from electronic annotation with InterPro:IPR008384	actin binding ; GO:0003779 | inferred from sequence or structural similarity
l(2)SH1170	Mitotic	szeged		l(2)SH1170				38C3-4		Arc-p34	ARPC2/p34 , ARC-p34 , Arpc2 , p34 , 38C.47 , CG10954 , ARC-P34 , anon-WO0118547.154 , Arc-p34 , ArcP34	Arc-p34	Arc-p34	FBgn0032859	regulation of cell shape ; GO:0008360 | inferred from mutant phenotype , regulation of actin polymerization or depolymerization ; GO:0008064 | non-traceable author statement , cell projection biogenesis ; GO:0030031 | inferred from mutant phenotype , cortical actin cytoskeleton organization ; GO:0030866 | inferred from mutant phenotype , regulation of actin filament polymerization ; GO:0030833 | …	Arp2/3 protein complex ; GO:0005885 | inferred from sequence or structural similarity with SGD_LOCUS:ARC35; SGD:S0005318	actin binding ; GO:0003779 | inferred from sequence or structural similarity
y[d2] w[1118] P{ry[+t7.2]=ey-FLP.N}2 P{GMR-lacZ.C(38.1)}TPN1; P{y[+mDint2] w[BR.E.BR]=SUPor-P}Arc-p34[KG04658] P{ry[+t7.2]=neoFRT}40A/CyO y[+]	Mitotic	kyoto	13978	111578				038C06		Arc-p34	ARPC2/p34 , ARC-p34 , Arpc2 , p34 , 38C.47 , CG10954 , ARC-P34 , anon-WO0118547.154 , Arc-p34 , ArcP34	Arc-p34	Arc-p34	FBgn0032859	regulation of cell shape ; GO:0008360 | inferred from mutant phenotype , regulation of actin polymerization or depolymerization ; GO:0008064 | non-traceable author statement , cell projection biogenesis ; GO:0030031 | inferred from mutant phenotype , cortical actin cytoskeleton organization ; GO:0030866 | inferred from mutant phenotype , regulation of actin filament polymerization ; GO:0030833 | …	Arp2/3 protein complex ; GO:0005885 | inferred from sequence or structural similarity with SGD_LOCUS:ARC35; SGD:S0005318	actin binding ; GO:0003779 | inferred from sequence or structural similarity
l(2)SH1315	Mitotic	szeged		l(2)SH1315				28D3		baf	anon-WO0172774.178 , baf , CG7380 , BAF	barrier to autointegration factor	CG7380 , barrier to autointegration factor , Barrier-to-autointegration factor	FBgn0031977	karyosome formation ; GO:0030717 | inferred from mutant phenotype	nucleus ; GO:0005634 | non-traceable author statement	DNA binding ; GO:0003677 | non-traceable author statement
y[d2] w[1118] P{ry[+t7.2]=ey-FLP.N}2 P{GMR-lacZ.C(38.1)}TPN1; P{w[+mC]=lacW}barr[k14014] P{ry[+t7.2]=neoFRT}40A/CyO y[+]	Mitotic	kyoto	11117	111336				038B02		barr	barren , CAP-H , 38B.3 , CG10726 , barr , Barren , Cap-H	barren	barren , Barren	FBgn0014127	mitosis ; GO:0007067 | inferred from sequence or structural similarity with EMBL:U90125 , mitotic chromosome condensation ; GO:0007076 | inferred from sequence or structural similarity with EMBL:U90125 , mitotic sister chromatid segregation ; GO:0000070 | inferred from sequence or structural similarity with EMBL:U90125 , Malpighian tubule morphogenesis ; GO:0007443 | inferred from mutant phenotyp…	condensin complex ; GO:0000796 | inferred from sequence or structural similarity with EMBL:U90125 , nucleus ; GO:0005634 | inferred from electronic annotation with InterPro:IPR008418	-
y[d2] w[1118] P{ry[+t7.2]=ey-FLP.N}2 P{GMR-lacZ.C(38.1)}TPN1; P{w[+mC] y[+mDint2]=EPgy2}EY05965 P{ry[+t7.2]=neoFRT}40A/CyO y[+]	Mitotic	kyoto	16379	111724				034B09		beta'Cop	beta'COP , dbeta'COP , CG6699 , beta'-COP , beta'Cop	beta'-coatomer protein	beta'-coatomer protein	FBgn0025724	ER to Golgi vesicle-mediated transport ; GO:0006888 | non-traceable author statement , Golgi vesicle budding ; GO:0048194 | non-traceable author statement , retrograde vesicle-mediated transport, Golgi to ER ; GO:0006890 | non-traceable author statement , intracellular protein transport ; GO:0006886 | inferred from electronic annotation with InterPro:IPR006692 , vesicle-mediated transport ; GO:00…	COPI vesicle coat ; GO:0030126 | non-traceable author statement , membrane coat ; GO:0030117 | inferred from electronic annotation with InterPro:IPR006692	protein binding ; GO:0005515 | inferred from electronic annotation with InterPro:IPR006692 , structural molecule activity ; GO:0005198 | inferred from electronic annotation with InterPro:IPR006692	CG9302	anon-WO0118547.80 , CG9302	CG9302	CG9302	FBgn0032514	cell redox homeostasis ; GO:0045454 | inferred from electronic annotation with InterPro:IPR006662, InterPro:IPR013766, InterPro:IPR017936, InterPro:IPR017937	-	protein disulfide isomerase activity ; GO:0003756 | inferred from sequence or structural similarity with UniProtKB:P08003
l(2)SH0489	Mitotic	szeged		l(2)SH0489				33A-B		bft	CR31863 , bft	bereft	bereft	FBgn0041606	bristle morphogenesis ; GO:0008407 | non-traceable author statement	-	-
y[d2] w[1118] P{ry[+t7.2]=ey-FLP.N}2 P{GMR-lacZ.C(38.1)}TPN1; P{y[+mDint2] w[BR.E.BR]=SUPor-P}KG10402 P{ry[+t7.2]=neoFRT}40A/CyO y[+]	Mitotic	kyoto	15261	111698				035E02		BicC	Bic-C , BG:DS00913.2 , br34 , l(2)br34 , CG4824 , BicC , Dromel_CG4824_FBtr0080804_bicc_mORF , Dromel_CG4824_FBtr0080804_bicc_uORF	Bicaudal C	Bicaudal-C , Bicaudal C	FBgn0000182	ovarian follicle cell migration ; GO:0007297 | inferred from mutant phenotype , negative regulation of oskar mRNA translation ; GO:0007319 | traceable author statement , oogenesis ; GO:0048477 | inferred from mutant phenotype	integral to plasma membrane ; GO:0005887 | non-traceable author statement	mRNA binding ; GO:0003729 | traceable author statement , protein binding ; GO:0005515 | inferred from physical interaction with orb , RNA binding ; GO:0003723 | inferred from electronic annotation with InterPro:IPR004087, InterPro:IPR004088
l(2)SH0788	Mitotic	szeged		l(2)SH0788				30E1-4		Bka	CG4539 , mip , l(2)02695 , BcDNA:RE14949 , Bka	Bekka	missing imaginal precursors , Bekka	FBgn0010520	chromatin-mediated maintenance of transcription ; GO:0048096 | non-traceable author statement	nucleus ; GO:0005634 | non-traceable author statement	transcription activator activity ; GO:0016563 | non-traceable author statement
y[d2] w[1118] P{ry[+t7.2]=ey-FLP.N}2 P{GMR-lacZ.C(38.1)}TPN1; P{w[+mC]=lacW}l(2)k06416[k06416] P{ry[+t7.2]=neoFRT}40A/CyO y[+]	Mitotic	kyoto	10625	111196				030E01		Bka	CG4539 , mip , l(2)02695 , BcDNA:RE14949 , Bka	Bekka	missing imaginal precursors , Bekka	FBgn0010520	chromatin-mediated maintenance of transcription ; GO:0048096 | non-traceable author statement	nucleus ; GO:0005634 | non-traceable author statement	transcription activator activity ; GO:0016563 | non-traceable author statement	CG5924	CG5924	CG5924	d-mtDNA helicase , CG5924	FBgn0032154	mitochondrial genome maintenance ; GO:0000002 | inferred from mutant phenotype , protein homooligomerization ; GO:0051260 | inferred from direct assay , DNA replication ; GO:0006260 | inferred from electronic annotation with InterPro:IPR007694	mitochondrion ; GO:0005739 | inferred from direct assay	DNA helicase activity ; GO:0003678 | inferred from electronic annotation with InterPro:IPR007694 , ATP binding ; GO:0005524 | inferred from electronic annotation with InterPro:IPR007694
y[d2] w[1118] P{ry[+t7.2]=ey-FLP.N}2 P{GMR-lacZ.C(38.1)}TPN1; P{w[+mC]=lacW}bowl[k08617] P{ry[+t7.2]=neoFRT}40A/CyO y[+]	Mitotic	kyoto	10794	111243				024C01-024C02		bowl	Bowl , 17-29-5 , Su(tor)2-1 , l(2)c , org2 , CG10021 , bowl	brother of odd with entrails limited	bowel , odd skipped-related 2 , brother of odd with entrails limited	FBgn0004893	hindgut morphogenesis ; GO:0007442 | inferred from mutant phenotype , imaginal disc-derived leg joint morphogenesis ; GO:0016348 | inferred from mutant phenotype , imaginal disc-derived leg morphogenesis ; GO:0007480 | inferred from mutant phenotype	nucleus ; GO:0005634 | inferred from sequence or structural similarity with odd	RNA polymerase II transcription factor activity ; GO:0003702 | inferred from sequence or structural similarity with odd , zinc ion binding ; GO:0008270 | inferred from electronic annotation with InterPro:IPR007087, InterPro:IPR015880 , nucleic acid binding ; GO:0003676 | inferred from electronic annotation with InterPro:IPR013087
l(2)SH1181	Mitotic	szeged		l(2)SH1181	LT2			36F7		bsf	CG10302 , bsf , BSF	bicoid stability factor	bicoid stability factor , Bicoid stability factor	FBgn0032679	-	cytoplasm ; GO:0005737 | inferred from direct assay	mRNA 3'-UTR binding ; GO:0003730 | non-traceable author statement
y[d2] w[1118] P{ry[+t7.2]=ey-FLP.N}2 P{GMR-lacZ.C(38.1)}TPN1; P{w[+mC]=lacW}gel[k13638] P{ry[+t7.2]=neoFRT}40A/CyO y[+]	Mitotic	kyoto	11096	111327				028E04		Bsg	CG31605 , bsg , gel , 135/10 , l(2)06243 , l(2)k13638 , l(2)k09030 , l(2)k06338 , ms(2)08318 , BcDNA:GH21853 , Bsg , l(2)k14308 , l(2)SH1217	Basigin	D-basigin , Basigin , gelded , basigin	FBgn0011219	spermatid development ; GO:0007286 | inferred from mutant phenotype , ER localization ; GO:0051643 | inferred from mutant phenotype , mitochondrion localization ; GO:0051646 | inferred from mutant phenotype , nucleus localization ; GO:0051647 | inferred from mutant phenotype	-	-
y[d2] w[1118] P{ry[+t7.2]=ey-FLP.N}2 P{GMR-lacZ.C(38.1)}TPN1; P{w[+mC]=lacW}l(2)k16919[k16919] P{ry[+t7.2]=neoFRT}40A/CyO y[+]	Mitotic	kyoto	11216	111367				028E04		Bsg	CG31605 , bsg , gel , 135/10 , l(2)06243 , l(2)k13638 , l(2)k09030 , l(2)k06338 , ms(2)08318 , BcDNA:GH21853 , Bsg , l(2)k14308 , l(2)SH1217	Basigin	D-basigin , Basigin , gelded , basigin	FBgn0011219	spermatid development ; GO:0007286 | inferred from mutant phenotype , ER localization ; GO:0051643 | inferred from mutant phenotype , mitochondrion localization ; GO:0051646 | inferred from mutant phenotype , nucleus localization ; GO:0051647 | inferred from mutant phenotype	-	-
y[d2] w[1118] P{ry[+t7.2]=ey-FLP.N}2 P{GMR-lacZ.C(38.1)}TPN1; P{w[+mC]=lacW}Btk29A[k00206] P{ry[+t7.2]=neoFRT}40A/CyO y[+]	Mitotic	kyoto	10469	111118				029A01		Btk29A	Btk29A , Tec29 , CG8049 , tec29 , Tec , Tec29A , fic , SRC 29A , CT41718 , CT2415 , DTec29 , DSrc28 , Dsrc29A , Dsrc28C , Src29A , Dm SRC2 , dsrc29A , c-src/fps , src28C , src-4 , src4 , src2 , Src2 , S13 , CG18355 , C-src4 , C-src2 , btk , btk29A	Btk family kinase at 29A	Btk family kinase at 29A , fickle , Src oncogene 29A	FBgn0003502	protein amino acid phosphorylation ; GO:0006468 | inferred from sequence or structural similarity with UniProtKB:Q06187 , head involution ; GO:0008258 | inferred from mutant phenotype , ovarian ring canal formation ; GO:0007301 | inferred from mutant phenotype , determination of adult life span ; GO:0008340 | inferred from mutant phenotype , imaginal disc-derived male genitalia development ; GO:0…	cytoplasm ; GO:0005737 | inferred from direct assay , plasma membrane ; GO:0005886 | inferred from direct assay , germline ring canal ; GO:0045172 | inferred from direct assay	protein tyrosine kinase activity ; GO:0004713 | inferred from sequence or structural similarity with UniProtKB:Q06187 , ATP binding ; GO:0005524 | inferred from electronic annotation with InterPro:IPR000719, InterPro:IPR001245, InterPro:IPR008266, InterPro:IPR017441 , protein binding ; GO:0005515 | inferred from electronic annotation with InterPro:IPR000980
y[d2] w[1118] P{ry[+t7.2]=ey-FLP.N}2 P{GMR-lacZ.C(38.1)}TPN1; P{w[+mC]=lacW}l(2)k07109a[k07109a]P{lacW}btv[k07109b] P{ry[+t7.2]=neoFRT}40A/CyO y[+]	Mitotic	kyoto	12393	111477	LT2	partial lethal		036F02-036F04		btv	DHC , Dhc36D , DHC36D , CG15148 , btv	beethoven	beethoven , Dynein heavy chain 36D , DyneinHC	FBgn0023096	microtubule-based movement ; GO:0007018 | inferred from sequence or structural similarity , adult walking behavior ; GO:0007628 | inferred from mutant phenotype , auditory behavior ; GO:0031223 | inferred from mutant phenotype , male courtship behavior ; GO:0008049 | inferred from mutant phenotype , sensory perception of sound ; GO:0007605 | inferred from mutant phenotype , male courtship behavio…	cytoplasmic dynein complex ; GO:0005868 | inferred from sequence or structural similarity , microtubule associated complex ; GO:0005875 | inferred from sequence or structural similarity with EMBL:U53531	ATPase activity, coupled ; GO:0042623 | inferred from sequence or structural similarity , motor activity ; GO:0003774 | inferred from sequence or structural similarity with EMBL:U53531 , transporter activity ; GO:0005215 | inferred from electronic annotation with InterPro:IPR002345 , ATP binding ; GO:0005524 | inferred from electronic annotation with InterPro:IPR011704 , ATPase activity ; GO:0016…	bsf	CG10302 , bsf , BSF	bicoid stability factor	bicoid stability factor , Bicoid stability factor	FBgn0032679	-	cytoplasm ; GO:0005737 | inferred from direct assay	mRNA 3'-UTR binding ; GO:0003730 | non-traceable author statement
y[d2] w[1118] P{ry[+t7.2]=ey-FLP.N}2 P{GMR-lacZ.C(38.1)}TPN1; P{w[+mC] y[+mDint2]=EPgy2}bun[EY03766] P{ry[+t7.2]=neoFRT}40A/CyO y[+]	Mitotic	kyoto	15912	111711				033E07		bun	bun , CG42281 , CG5461 , EP(2)0488 , l(2)k02903 , l(2)06475 , l(2)05479 , l(2)02687 , shs , 1550 , l(2)00255 , unnamed , TSC-22 , l(2)rI043 , Tsc22 , CG31857	bunched	bunched , short-sighted , shortsighted , short sighted , CG31857 , CG42281	FBgn0259176	decapentaplegic receptor signaling pathway ; GO:0008101 | inferred from genetic interaction with dpp , compound eye photoreceptor cell differentiation ; GO:0001751 | inferred from mutant phenotype , segmentation ; GO:0035282 | inferred from mutant phenotype , dorsal appendage formation ; GO:0046843 | inferred from mutant phenotype , chorion-containing eggshell formation ; GO:0007304 | inferred fr…	cytoplasm ; GO:0005737 | inferred from direct assay , nucleus ; GO:0005634 | non-traceable author statement	protein homodimerization activity ; GO:0042803 | inferred from sequence or structural similarity , RNA polymerase II transcription factor activity ; GO:0003702 | non-traceable author statement , transcription factor activity ; GO:0003700 | inferred from electronic annotation with InterPro:IPR000580
l(2)SH0042	Mitotic	szeged		l(2)SH0042				36D1		CadN2	cadN2 , N-Cad2 , NCad2 , DmNCad2 , CG7527 , CT23007 , DN-like , DN-Cad2 , CadN2 , DNcad2 , DN-cad2	CadN2	DN-cadh-like , CadN2 , N-cadherin2 , DN-cadherin , Cadherin N2r	FBgn0032655	calcium-dependent cell-cell adhesion ; GO:0016339 | inferred from sequence or structural similarity , homophilic cell adhesion ; GO:0007156 | inferred from sequence or structural similarity , ommatidial rotation ; GO:0016318 | inferred from mutant phenotype , axon extension involved in axon guidance ; GO:0048846 | inferred from mutant phenotype	integral to plasma membrane ; GO:0005887 | inferred from sequence or structural similarity , membrane ; GO:0016020 | inferred from electronic annotation with InterPro:IPR000233, InterPro:IPR002126, InterPro:IPR015919	cell adhesion molecule binding ; GO:0050839 | inferred from sequence or structural similarity , receptor activity ; GO:0004872 | inferred from sequence or structural similarity , calcium ion binding ; GO:0005509 | inferred from electronic annotation with InterPro:IPR000233, InterPro:IPR001881, InterPro:IPR002126, InterPro:IPR015919
y[d2] w[1118] P{ry[+t7.2]=ey-FLP.N}2 P{GMR-lacZ.C(38.1)}TPN1; P{w[+mC]=lacW}cana[k07716] P{ry[+t7.2]=neoFRT}40A/CyO y[+]	Mitotic	kyoto	10680	111222				032E02		cana	CENP-ana , DmCana , CENP-E ana , KIF10 , CP15516 , CG4831 , l(2)k07716 , CG32955 , CG33694 , cana , Cenp-E , CENPana , Cana	CENP-ana	CENP-ana	FBgn0040233	mitotic anaphase ; GO:0000090 | inferred from mutant phenotype , microtubule-based movement ; GO:0007018 | inferred from sequence or structural similarity	kinesin complex ; GO:0005871 | inferred from sequence or structural similarity	microtubule motor activity ; GO:0003777 | non-traceable author statement , plus-end-directed microtubule motor activity ; GO:0008574 | inferred from sequence or structural similarity with HGNC_gene:CENPE; HGNC:1856; OMIM:117143 , ATP binding ; GO:0005524 | inferred from electronic annotation with InterPro:IPR001752
y[d2] w[1118] P{ry[+t7.2]=ey-FLP.N}2 P{GMR-lacZ.C(38.1)}TPN1; P{w[+mC]=lacW}capt[k01217] P{ry[+t7.2]=neoFRT}40A/CyO y[+]	Mitotic	kyoto	10367	111068				021F01		capt	CG33979 , cyclase-associated protein , capping protein , CAP , Cap , acu , cap , Capt , Acap , l(2)06955 , Dcap , CG5074 , CG5061 , BcDNA:LD24380 , capt	capulet	act up , Act up , capulet , Adenylyl cyclase-associated protein , Cyclase Associated Protein Capulet , Cyclase-associated protein , Capulet	FBgn0028388	actin polymerization or depolymerization ; GO:0008154 | inferred from mutant phenotype , bristle morphogenesis ; GO:0008407 | inferred from mutant phenotype , regulation of cell shape ; GO:0008360 | inferred from mutant phenotype , actin filament organization ; GO:0007015 | inferred from mutant phenotype , oocyte microtubule cytoskeleton polarization ; GO:0008103 | inferred from mutant phenotype …	-	actin binding ; GO:0003779 | inferred from sequence or structural similarity , adenylate cyclase binding ; GO:0008179 | inferred from sequence or structural similarity with GeneDB_Spombe:SPCC306.09c
l(2)SH0579	Mitotic	szeged		l(2)SH0579	LT2			36LT10		Cas	CAS , dcas , Dcas , l(2)k03902 , cas , CG13281 , BcDNA:LD14270 , Cas	CAS/CSE1 segregation protein	CAS/CSE1 segregation protein	FBgn0022213	protein import into nucleus ; GO:0006606 | non-traceable author statement , protein export from nucleus ; GO:0006611 | inferred from mutant phenotype , apoptosis ; GO:0006915 | inferred from sequence or structural similarity with EMBL:AF053651; protein_id:AAC35297.1 , phagocytosis, engulfment ; GO:0006911 | inferred from mutant phenotype , positive regulation of NFAT protein import into nucleus ;…	cytoplasm ; GO:0005737 | non-traceable author statement , nucleus ; GO:0005634 | non-traceable author statement , nuclear pore ; GO:0005643 | inferred from electronic annotation with InterPro:IPR001494	importin-alpha export receptor activity ; GO:0008262 | non-traceable author statement
l(2)SH0912	Mitotic	szeged		l(2)SH0912				34D6-E2		cenG1A	ceng1A , unnamed , BG:DS08220.1 , CG7982 , CG16867 , CG16866 , CG31811 , cenG1A , CenG1A	centaurin gamma 1A	centaurin gamma 1A	FBgn0028509	small GTPase mediated signal transduction ; GO:0007264 | non-traceable author statement , regulation of ARF GTPase activity ; GO:0032312 | inferred from electronic annotation with InterPro:IPR001164	nucleus ; GO:0005634 | non-traceable author statement , intracellular ; GO:0005622 | inferred from electronic annotation with InterPro:IPR013684	ARF GTPase activator activity ; GO:0008060 | non-traceable author statement , GTP binding ; GO:0005525 | inferred from electronic annotation with InterPro:IPR001806, InterPro:IPR013684 , zinc ion binding ; GO:0008270 | inferred from electronic annotation with InterPro:IPR001164
y[d2] w[1118] P{ry[+t7.2]=ey-FLP.N}2 P{GMR-lacZ.C(38.1)}TPN1; P{y[+mDint2] w[BR.E.BR]=SUPor-P}KG05348 P{ry[+t7.2]=neoFRT}40A/CyO y[+]	Mitotic	kyoto	15100	111669				027C06		CG10158	CG10158	CG10158	CG10158	FBgn0031871	-	-	-
y[d2] w[1118] P{ry[+t7.2]=ey-FLP.N}2 P{GMR-lacZ.C(38.1)}TPN1; P{w[+mC] y[+mDint2]=EPgy2}EY06279 P{ry[+t7.2]=neoFRT}40A/CyO y[+]	Mitotic	kyoto	15963	111714				037A01		CG10336	CG10336	CG10336	CG10336	FBgn0032698	response to DNA damage stimulus ; GO:0006974 | inferred from electronic annotation with InterPro:IPR012923 , cell cycle ; GO:0007049 | inferred from electronic annotation with InterPro:IPR012923 , replication fork protection ; GO:0048478 | inferred from electronic annotation with InterPro:IPR012923	nucleus ; GO:0005634 | inferred from electronic annotation with InterPro:IPR012923	-	msl-1	MSL1 , msl-1 , MSL-1 , msl , Msl1 , msl1 , MSL , i94 , CG10385 , mls-1 , km(2)B , kmB , Msl 1-3 , Msl-1	male-specific lethal 1	male specifc lethal , killer-of-males-B , male-specific lethal 1	FBgn0005617	dosage compensation ; GO:0007549 | inferred from mutant phenotype , dosage compensation, by hyperactivation of X chromosome ; GO:0009047 | non-traceable author statement , dosage compensation complex assembly during dosage compensation by hyperactivation of X chromosome ; GO:0016457 | traceable author statement	dosage compensation complex ; GO:0046536 | inferred from direct assay , X chromosome located dosage compensation complex, transcription activating ; GO:0016456 | non-traceable author statement , X chromosome ; GO:0000805 | non-traceable author statement , chromosome ; GO:0005694 | non-traceable author statement , nucleus ; GO:0005634 | non-traceable author statement	chromatin binding ; GO:0003682 | inferred from direct assay , DNA binding ; GO:0003677 | non-traceable author statement , protein binding ; GO:0005515 | traceable author statement
y[d2] w[1118] P{ry[+t7.2]=ey-FLP.N}2 P{GMR-lacZ.C(38.1)}TPN1; P{y[+mDint2] w[BR.E.BR]=SUPor-P}CG10336[KG10159] P{ry[+t7.2]=neoFRT}40A/CyO y[+]	Mitotic	kyoto	15234	111694				037A01		CG10336	CG10336	CG10336	CG10336	FBgn0032698	response to DNA damage stimulus ; GO:0006974 | inferred from electronic annotation with InterPro:IPR012923 , cell cycle ; GO:0007049 | inferred from electronic annotation with InterPro:IPR012923 , replication fork protection ; GO:0048478 | inferred from electronic annotation with InterPro:IPR012923	nucleus ; GO:0005634 | inferred from electronic annotation with InterPro:IPR012923	-
y[d2] w[1118] P{ry[+t7.2]=ey-FLP.N}2 P{GMR-lacZ.C(38.1)}TPN1; P{y[+mDint2] w[BR.E.BR]=SUPor-P}KG08808 P{ry[+t7.2]=neoFRT}40A/CyO y[+]	Mitotic	kyoto	14970	111659				037F01		CG10337	CG10337	CG10337	CG10337	FBgn0032805	-	integral to membrane ; GO:0016021 | inferred from electronic annotation with InterPro:IPR004877	-
y[d2] w[1118] P{ry[+t7.2]=ey-FLP.N}2 P{GMR-lacZ.C(38.1)}TPN1; P{y[+mDint2] w[BR.E.BR]=SUPor-P}CG10354[KG04760] P{ry[+t7.2]=neoFRT}40A/CyO y[+]	Mitotic	kyoto	13980	111580	LT3	partial lethal		027C04		CG10354	RAT1 , dhp1 , CG10354 , XRN2	CG10354	CG10354	FBgn0031868	DNA catabolic process, exonucleolytic ; GO:0000738 | inferred from sequence or structural similarity with UniProtKB:Q9H0D6	nucleolus ; GO:0005730 | inferred from sequence or structural similarity with UniProtKB:Q9H0D6	5'-3' exoribonuclease activity ; GO:0004534 | inferred from sequence or structural similarity with UniProtKB:P40848 , 5'-3' exonuclease activity ; GO:0008409 | inferred from sequence or structural similarity with UniProtKB:Q9H0D6 , zinc ion binding ; GO:0008270 | inferred from electronic annotation with InterPro:IPR001878 , nucleic acid binding ; GO:0003676 | inferred from electronic annotation w…
y[d2] w[1118] P{ry[+t7.2]=ey-FLP.N}2 P{GMR-lacZ.C(38.1)}TPN1; P{w[+mC]=lacW}l(2)37Db[k16106] P{ry[+t7.2]=neoFRT}40A/CyO y[+]	Mitotic	kyoto	11157	111352				037B08		CG10641	CG10641	CG10641	CG10641	FBgn0032731	mesoderm development ; GO:0007498 | inferred from expression pattern	-	calcium ion binding ; GO:0005509 | non-traceable author statement	CG15168	BcDNA:RE09053 , CG15168	CG15168	CG15168	FBgn0032732	-	-	-
y[d2] w[1118] P{ry[+t7.2]=ey-FLP.N}2 P{GMR-lacZ.C(38.1)}TPN1;P{y[+mDint2] w[BR.E.BR]=SUPor-P}CG10882[KG02906]P{ry[+t7.2]=neoFRT}40A/CyO y[+]	Mitotic	kyoto	13336	111735	LT3	possible cell shape phenotype--smaller and rounder nuclei		022D05		CG10882	BcDNA:LP05220 , CG10882	CG10882	CG10882	FBgn0031408	intracellular protein transport ; GO:0006886 | inferred from electronic annotation with InterPro:IPR006895, InterPro:IPR006896, InterPro:IPR006900 , G-protein coupled receptor protein signaling pathway ; GO:0007186 | inferred from electronic annotation with InterPro:IPR000276 , ER to Golgi vesicle-mediated transport ; GO:0006888 | inferred from electronic annotation with InterPro:IPR006895, Inter…	lipid particle ; GO:0005811 | inferred from direct assay , integral to membrane ; GO:0016021 | inferred from electronic annotation with InterPro:IPR000276 , COPII vesicle coat ; GO:0030127 | inferred from electronic annotation with InterPro:IPR006895, InterPro:IPR006896, InterPro:IPR006900	serine-type endopeptidase activity ; GO:0004252 | inferred from sequence or structural similarity with EMBL:M27602; protein_id:AAA61232.1 , protein binding ; GO:0005515 | inferred from electronic annotation with InterPro:IPR006895, InterPro:IPR006896, InterPro:IPR006900 , zinc ion binding ; GO:0008270 | inferred from electronic annotation with InterPro:IPR006895
l(2)SH0251	Mitotic	szeged		l(2)SH0251				38C9-10		CG10949	FBgn0032858 , 38C.46 , CG10949	CG10949	CG10949	FBgn0032858	regulation of transcription, DNA-dependent ; GO:0006355 | inferred from electronic annotation with InterPro:IPR000637	-	-
y[d2] w[1118] P{ry[+t7.2]=ey-FLP.N}2 P{GMR-lacZ.C(38.1)}TPN1; P{w[+mC]=lacW}l(2)k06502[k06502] P{ry[+t7.2]=neoFRT}40A/CyO y[+]	Mitotic	kyoto	10626	111197	L			025F04		CG11030	CG11030	CG11030	CG11030	FBgn0031736	-	-	-
l(2)SH1207	Mitotic	szeged		l(2)SH1207	S			27A1		CG11188	anon-WO0118547.190 , CG11188	CG11188	CG11188	FBgn0031851	biological_process ; GO:0008150 | no biological data available	nucleus ; GO:0005634 | inferred from sequence or structural similarity with UniProtKB:Q9NY61	molecular_function ; GO:0003674 | no biological data available
y[d2] w[1118] P{ry[+t7.2]=ey-FLP.N}2 P{GMR-lacZ.C(38.1)}TPN1; P{w[+mC] y[+mDint2]=EPgy2}EY09172 P{ry[+t7.2]=neoFRT}40A/CyO y[+]	Mitotic	kyoto	16444	111725				021B02		CG11377	CT31762 , CG11377	CG11377	CG11377	FBgn0031217	-	-	calcium ion binding ; GO:0005509 | inferred from electronic annotation with InterPro:IPR001881
y[d2] w[1118] P{ry[+t7.2]=ey-FLP.N}2 P{GMR-lacZ.C(38.1)}TPN1; P{w[+mC] y[+mDint2]=EPgy2}CG12560[EY05264] P{ry[+t7.2]=neoFRT}40A/CyO y[+]	Mitotic	kyoto	16368	111722				028D03		CG12560	CG12560	CG12560	CG12560	FBgn0031974	metabolic process ; GO:0008152 | inferred from electronic annotation with InterPro:IPR000182	-	N-acetyltransferase activity ; GO:0008080 | inferred from electronic annotation with InterPro:IPR000182
y[d2] w[1118] P{ry[+t7.2]=ey-FLP.N}2 P{GMR-lacZ.C(38.1)}TPN1; P{y[+mDint2] w[BR.E.BR]=SUPor-P}KG05791 P{ry[+t7.2]=neoFRT}40A/CyO y[+]	Mitotic	kyoto	14213	111587	S			029D04		CG13089	CG13089	CG13089	CG13089	FBgn0032052	GPI anchor biosynthetic process ; GO:0006506 | inferred from electronic annotation with InterPro:IPR009600	endoplasmic reticulum membrane ; GO:0005789 | inferred from electronic annotation with InterPro:IPR009600 , integral to membrane ; GO:0016021 | inferred from electronic annotation with InterPro:IPR009600	-
l(2)SH2049	Mitotic	szeged		l(2)SH2049				27B3		CG13773	BEST:GH23590 , CG13773	CG13773	CG13773	FBgn0042092	transcription ; GO:0006350 | inferred from electronic annotation with InterPro:IPR005576	-	DNA-directed RNA polymerase activity ; GO:0003899 | inferred from electronic annotation with InterPro:IPR005576
l(2)SH0723	Mitotic	szeged		l(2)SH0723				26B2		CG13995	anon-WO0170980.170 , anon-WO0170980.169 , CG13995	CG13995	CG13995	FBgn0031770	G-protein coupled receptor protein signaling pathway ; GO:0007186 | inferred from sequence or structural similarity	integral to membrane ; GO:0016021 | inferred from sequence or structural similarity	G-protein coupled receptor activity ; GO:0004930 | inferred from sequence or structural similarity with EMBL:D21219; protein_id:BAA04759 , neuropeptide receptor activity ; GO:0008188 | inferred from sequence or structural similarity
y[d2] w[1118] P{ry[+t7.2]=ey-FLP.N}2 P{GMR-lacZ.C(38.1)}TPN1; P{w[+mC]=lacW}l(2)k01302[k01302] P{ry[+t7.2]=neoFRT}40A/CyO y[+]	Mitotic	kyoto	10504	111141				025D02		CG14033	BcDNA:LD26231 , BcDNA:LD26673 , CG14033	CG14033	CG14033	FBgn0046776	-	-	-	tkv	tkv , Tkv , TKV , CG14026 , Brk25D2 , Brk25D1 , dtfr , Atkv , l(2)04415 , str , Brk25D , l(2)25Da , STK-A , Dtfr , Atr25D , tkv1	thickveins	thick veins , thickvein , slater , BMP receptor kinase 25D , Activin-A-receptor-25D , thickveins , Thickvein , Thickveins , DPP receptor , Thick veins	FBgn0003716	neuromuscular synaptic transmission ; GO:0007274 | inferred from mutant phenotype , decapentaplegic receptor signaling pathway ; GO:0008101 | inferred from mutant phenotype inferred from genetic interaction with dpp , dorsal/ventral pattern formation ; GO:0009953 | inferred from mutant phenotype inferred from genetic interaction with dpp , dorsal closure ; GO:0007391 | inferred from mutant phenot…	plasma membrane ; GO:0005886 | inferred from sequence or structural similarity with babo , multivesicular body ; GO:0005771 | inferred from direct assay	transforming growth factor beta binding ; GO:0050431 | inferred from physical interaction with dpp , transforming growth factor beta receptor activity, type I ; GO:0005025 | inferred from physical interaction with dpp , protein kinase activity ; GO:0004672 | non-traceable author statement , specific transcriptional repressor activity ; GO:0016566 | inferred from mutant phenotype , ATP binding ; G…
y[d2] w[1118] P{ry[+t7.2]=ey-FLP.N}2 P{GMR-lacZ.C(38.1)}TPN1; P{w[+mC]=lacW}l(2)k15817[k15817] P{ry[+t7.2]=neoFRT}40A/CyO y[+]	Mitotic	kyoto	11147	111349				032D02		CG14914	CG14914	CG14914	CG14914	FBgn0032334	-	-	-
y[d2] w[1118] P{ry[+t7.2]=ey-FLP.N}2 P{GMR-lacZ.C(38.1)}TPN1; P{y[+mDint2] w[BR.E.BR]=SUPor-P}CG15141[KG06005] P{ry[+t7.2]=neoFRT}40A/CyO y[+]	Mitotic	kyoto	14465	111602	LT3	very mild and variable LT+	elevated GFP, mild but distinct puncta	036C07		CG15141	BEST:LD24839 , CG15141	CG15141	CG15141	FBgn0032635	-	-	protein binding ; GO:0005515 | inferred from electronic annotation with InterPro:IPR001965 , zinc ion binding ; GO:0008270 | inferred from electronic annotation with InterPro:IPR001965, InterPro:IPR003126 , ubiquitin-protein ligase activity ; GO:0004842 | inferred from electronic annotation with InterPro:IPR003126
	RNAI	shizuoka		15141R-1				3		CG15141	BEST:LD24839 , CG15141	CG15141	CG15141	FBgn0032635	-	-	protein binding ; GO:0005515 | inferred from electronic annotation with InterPro:IPR001965 , zinc ion binding ; GO:0008270 | inferred from electronic annotation with InterPro:IPR001965, InterPro:IPR003126 , ubiquitin-protein ligase activity ; GO:0004842 | inferred from electronic annotation with InterPro:IPR003126
	RNAI	shizuoka		15141R-4				1		CG15141	BEST:LD24839 , CG15141	CG15141	CG15141	FBgn0032635	-	-	protein binding ; GO:0005515 | inferred from electronic annotation with InterPro:IPR001965 , zinc ion binding ; GO:0008270 | inferred from electronic annotation with InterPro:IPR001965, InterPro:IPR003126 , ubiquitin-protein ligase activity ; GO:0004842 | inferred from electronic annotation with InterPro:IPR003126
l(2)SH2244	Mitotic	szeged		l(2)SH2244				37B1		CG15168	BcDNA:RE09053 , CG15168	CG15168	CG15168	FBgn0032732	-	-	-
l(2)SH1201	Mitotic	szeged		l(2)SH1201				22B8		CG15362	CG15362	CG15362	CG15362	FBgn0031378	-	-	catalytic activity ; GO:0003824 | inferred from electronic annotation with InterPro:IPR011146, InterPro:IPR011151
y[d2] w[1118] P{ry[+t7.2]=ey-FLP.N}2 P{GMR-lacZ.C(38.1)}TPN1; P{y[+mDint2] w[BR.E.BR]=SUPor-P}KG09558 P{ry[+t7.2]=neoFRT}40A/CyO y[+]	Mitotic	kyoto	14788	111628				023B02		CG15400	CG15400	CG15400	CG15400	FBgn0031463	-	membrane ; GO:0016020 | inferred from electronic annotation with InterPro:IPR000326	glucose-6-phosphatase activity ; GO:0004346 | inferred from sequence or structural similarity with EMBL:AF283835
l(2)SH0501	Mitotic	szeged		l(2)SH0501	S			23F4-6		CG17593	CG17593	CG17593	CG17593	FBgn0031544	-	cytoplasm ; GO:0005737 | inferred from direct assay	-
y[d2] w[1118] P{ry[+t7.2]=ey-FLP.N}2 P{GMR-lacZ.C(38.1)}TPN1; P{w[+mC]=lacW}k09624, l(2)k09624[k09624] P{ry[+t7.2]=neoFRT}40A/CyO y[+]	Mitotic	kyoto	10916	111266				022B01-022B02		CG17646	BEST:GH05015 , CG17647 , CG17646	CG17646	CG17646	FBgn0031362	-	ATP-binding cassette (ABC) transporter complex ; GO:0043190 | inferred from sequence or structural similarity with EMBL:AY048757	ATPase activity, coupled to transmembrane movement of substances ; GO:0042626 | inferred from sequence or structural similarity with EMBL:AY048757 , transporter activity ; GO:0005215 | inferred from sequence or structural similarity with EMBL:AY048757 , ATP binding ; GO:0005524 | inferred from electronic annotation with InterPro:IPR003439, InterPro:IPR017871
l(2)SH1473	Mitotic	szeged		l(2)SH1473	L			36A6		CG17912	BcDNA:LD27810 , CG17912	CG17912	CG17912	FBgn0032600	-	intracellular ; GO:0005622 | inferred from electronic annotation with InterPro:IPR007087, InterPro:IPR015880	DNA binding ; GO:0003677 | inferred from electronic annotation with InterPro:IPR003656 , zinc ion binding ; GO:0008270 | inferred from electronic annotation with InterPro:IPR007087, InterPro:IPR015880
l(2)SH0435	Mitotic	szeged		l(2)SH0435				27C4-6		CG18304	CG13774 , CG18304	CG18304	CG18304	FBgn0031869	translation ; GO:0006412 | inferred from electronic annotation with InterPro:IPR001854	ribosome ; GO:0005840 | inferred from electronic annotation with InterPro:IPR001854	structural constituent of ribosome ; GO:0003735 | inferred from electronic annotation with InterPro:IPR001854
y[d2] w[1118] P{ry[+t7.2]=ey-FLP.N}2 P{GMR-lacZ.C(38.1)}TPN1; P{w[+mC] y[+mDint2]=EPgy2}CG18317[EY09480] P{ry[+t7.2]=neoFRT}40A/CyO y[+]	Mitotic	kyoto	16447	111727				022B01		CG18317	CG18317	CG18317	CG18317	FBgn0031359	mitochondrial transport ; GO:0006839 | inferred from electronic annotation with InterPro:IPR002030	mitochondrial envelope ; GO:0005740 | inferred from sequence or structural similarity , mitochondrial inner membrane ; GO:0005743 | inferred from electronic annotation with InterPro:IPR002067	transmembrane transporter activity ; GO:0022857 | inferred from sequence or structural similarity , binding ; GO:0005488 | inferred from electronic annotation with InterPro:IPR001993, InterPro:IPR002030, InterPro:IPR002067
y[d2] w[1118] P{ry[+t7.2]=ey-FLP.N}2 P{GMR-lacZ.C(38.1)}TPN1; P{y[+mDint2] w[BR.E.BR]=SUPor-P}KG00625 P{ry[+t7.2]=neoFRT}40A/CyO y[+]	Mitotic	kyoto	13685	111557	L	mostly cell lethal, occaisional very small cells with LT		028D02		CG18591	BcDNA:GM19936 , CG18591	CG18591	CG18591	FBgn0031962	nuclear mRNA splicing, via spliceosome ; GO:0000398 | inferred from sequence or structural similarity with NCBI_NP:003085 AND inferred from sequence or structural similarity with SGD_LOCUS:SME1; SGD:S0005685 , spliceosome assembly ; GO:0000245 | inferred from sequence or structural similarity with UniProtKB:P08578	small nuclear ribonucleoprotein complex ; GO:0030532 | inferred from sequence or structural similarity with NCBI_NP:003085 AND inferred from sequence or structural similarity with NCBI_NP:014802 , spliceosome ; GO:0005681 | inferred from sequence or structural similarity with NCBI_NP:003085 AND inferred from sequence or structural similarity with SGD_LOCUS:SME1; SGD:S0005685	RNA splicing factor activity, transesterification mechanism ; GO:0031202 | inferred from sequence or structural similarity with SGD_LOCUS:SME1; SGD:S0005685	CG7102	CG17973 , CG7102	CG7102	CG7102	FBgn0031961	-	-	protein binding ; GO:0005515 | inferred from electronic annotation with InterPro:IPR000210, InterPro:IPR011333, InterPro:IPR013069
y[d2] w[1118] P{ry[+t7.2]=ey-FLP.N}2 P{GMR-lacZ.C(38.1)}TPN1; P{w[+mC]=lacW}Cg25C[k00405] P{ry[+t7.2]=neoFRT}40A/CyO y[+]	Mitotic	kyoto	10479	111127				025C01		Cg25C	Dcg1 , DCg1 , Cgc25 , CG25C , CT12803 , alpha(IV)1/Cg25C , Dcg , alpha1 , gp125 , CG4145 , Cg25C , Cgc25C , Coll IV	Collagen type IV	type IV collagen, alpha-chain , collagen IV , collagen , collagen type IV , Type IV collagen , preprocollagen alpha1(IV) , collagenIV a1 , Laminin alpha3,5 , type IV collagen , Collagen type IV , Collagen IV	FBgn0000299	dorsal closure ; GO:0007391 | traceable author statement	collagen type IV ; GO:0005587 | non-traceable author statement , basement membrane ; GO:0005604 | non-traceable author statement , collagen ; GO:0005581 | inferred from electronic annotation with InterPro:IPR001442	extracellular matrix structural constituent ; GO:0005201 | inferred from electronic annotation with InterPro:IPR001442 , binding ; GO:0005488 | inferred from electronic annotation with InterPro:IPR016187	vkg	vkg , CT25584 , alpha(IV)2/vkg , DmColA2 , 6072 , 1209 , l(2)01209 , CG16858 , coll. IV	viking	type IV collagen, alpha-chain , collagenIV a2 , collagen IV , Type IV collagen , viking , Viking	FBgn0016075	-	lipid particle ; GO:0005811 | inferred from direct assay , collagen ; GO:0005581 | non-traceable author statement , collagen type IV ; GO:0005587 | non-traceable author statement	extracellular matrix structural constituent ; GO:0005201 | inferred from electronic annotation with InterPro:IPR001442 , binding ; GO:0005488 | inferred from electronic annotation with InterPro:IPR016187
l(2)SH0941	Mitotic	szeged		l(2)SH0941				38E1		CG2614	38D.29 , CG2614	CG2614	CG2614	FBgn0032873	metabolic process ; GO:0008152 | inferred from electronic annotation with InterPro:IPR005479, InterPro:IPR013216	-	ATP binding ; GO:0005524 | inferred from electronic annotation with InterPro:IPR005479 , methyltransferase activity ; GO:0008168 | inferred from electronic annotation with InterPro:IPR013216
l(2)SH1821	Mitotic	szeged		l(2)SH1821				21D1		CG2807	unnamed , anon-21Cd , CG2807	CG2807	CG2807	FBgn0031266	nuclear mRNA splicing, via spliceosome ; GO:0000398 | inferred from sequence or structural similarity with EMBL:AF054284	spliceosome ; GO:0005681 | inferred from sequence or structural similarity with EMBL:AF054284 , snRNP U2 ; GO:0005686 | inferred from sequence or structural similarity with NCBI_NP:036565 AND inferred from sequence or structural similarity with SGD_LOCUS:HSH155; SGD:S0004901	binding ; GO:0005488 | inferred from electronic annotation with InterPro:IPR011989, InterPro:IPR016024
y[d2] w[1118] P{ry[+t7.2]=ey-FLP.N}2 P{GMR-lacZ.C(38.1)}TPN1; P{w[+mC]=lacW}Nle[k13714] P{ry[+t7.2]=neoFRT}40A/CyO y[+]	Mitotic	kyoto	11099	111330				021E02		CG2807	unnamed , anon-21Cd , CG2807	CG2807	CG2807	FBgn0031266	nuclear mRNA splicing, via spliceosome ; GO:0000398 | inferred from sequence or structural similarity with EMBL:AF054284	spliceosome ; GO:0005681 | inferred from sequence or structural similarity with EMBL:AF054284 , snRNP U2 ; GO:0005686 | inferred from sequence or structural similarity with NCBI_NP:036565 AND inferred from sequence or structural similarity with SGD_LOCUS:HSH155; SGD:S0004901	binding ; GO:0005488 | inferred from electronic annotation with InterPro:IPR011989, InterPro:IPR016024
y[d2] w[1118] P{ry[+t7.2]=ey-FLP.N}2 P{GMR-lacZ.C(38.1)}TPN1; P{w[+mC]=lacW}l(2)k10217[k10217] P{ry[+t7.2]=neoFRT}40A/CyO y[+]	Mitotic	kyoto	10983	111284				025B01		CG3036	151989_at , CT10168 , CG3036	CG3036	CG3036	FBgn0031645	phosphate transport ; GO:0006817 | inferred from sequence or structural similarity with UniProtKB:O00624	integral to membrane ; GO:0016021 | inferred from sequence or structural similarity with UniProtKB:O00624	sodium:phosphate symporter activity ; GO:0005436 | inferred from sequence or structural similarity with UniProtKB:O00624
y[d2] w[1118] P{ry[+t7.2]=ey-FLP.N}2 P{GMR-lacZ.C(38.1)}TPN1; P{y[+mDint2] w[BR.E.BR]=SUPor-P}KG08120 P{ry[+t7.2]=neoFRT}40A/CyO y[+]	Mitotic	kyoto	14937	111650				021B02		CG3164	CK02656 , BEST:CK02656 , CG3164	CG3164	CG3164	FBgn0025683	-	ATP-binding cassette (ABC) transporter complex ; GO:0043190 | inferred from sequence or structural similarity with UniProtKB:P45844	ATPase activity, coupled to transmembrane movement of substances ; GO:0042626 | inferred from sequence or structural similarity with UniProtKB:P45844 , transporter activity ; GO:0005215 | inferred from sequence or structural similarity with UniProtKB:P45844 , ATP binding ; GO:0005524 | inferred from electronic annotation with InterPro:IPR003439, InterPro:IPR017871
l(2)SH0324	Mitotic	szeged		l(2)SH0324				25F5		CG31644	BcDNA:AT20031 , CG31644	CG31644	CG31644	FBgn0051644	-	cellular_component ; GO:0005575 | no biological data available	cytochrome-c oxidase activity ; GO:0004129 | inferred from electronic annotation with InterPro:IPR004204
y[d2] w[1118] P{ry[+t7.2]=ey-FLP.N}2 P{GMR-lacZ.C(38.1)}TPN1; P{w[+mC]=lacW}CG31672[k09932], l(2)k09932[k09932] P{ry[+t7.2]=neoFRT}40A/CyO y[+]	Mitotic	kyoto	10959	111275	LT2			022C01		CG31672	n(2)k09932 , BEST:LD15963 , CG4248 , CG31672	CG31672	CG31672	FBgn0028952	-	-	-
y[d2] w[1118] P{ry[+t7.2]=ey-FLP.N}2 P{GMR-lacZ.C(38.1)}TPN1; P{w[+mC]=lacW}k02501, l(2)k02501[k02501] P{ry[+t7.2]=neoFRT}40A/CyO y[+]	Mitotic	kyoto	10512	111147	LT2			038D01		CG31680	BcDNA:AT19802 , CG31680	CG31680	CG31680	FBgn0051680	biological_process ; GO:0008150 | no biological data available	cellular_component ; GO:0005575 | no biological data available	molecular_function ; GO:0003674 | no biological data available
	RNAI	shizuoka		31680R-1				2		CG31680	BcDNA:AT19802 , CG31680	CG31680	CG31680	FBgn0051680	biological_process ; GO:0008150 | no biological data available	cellular_component ; GO:0005575 | no biological data available	molecular_function ; GO:0003674 | no biological data available
	RNAI	shizuoka		31680R-2				3		CG31680	BcDNA:AT19802 , CG31680	CG31680	CG31680	FBgn0051680	biological_process ; GO:0008150 | no biological data available	cellular_component ; GO:0005575 | no biological data available	molecular_function ; GO:0003674 | no biological data available
l(2)SH0753	Mitotic	szeged		l(2)SH0753				23A2		CG31690	CG15397 , CG11542 , CG31690	CG31690	CG31690	FBgn0051690	biological_process ; GO:0008150 | no biological data available	cellular_component ; GO:0005575 | no biological data available	UDP-N-acetylglucosamine-peptide N-acetylglucosaminyltransferase activity ; GO:0016253 | inferred from sequence or structural similarity with UniProtKB:P56558 , binding ; GO:0005488 | inferred from electronic annotation with InterPro:IPR011990
y[d2] w[1118] P{ry[+t7.2]=ey-FLP.N}2 P{GMR-lacZ.C(38.1)}TPN1; P{y[+mDint2] w[BR.E.BR]=SUPor-P}CG31694[KG04350] P{ry[+t7.2]=neoFRT}40A/CyO y[+]	Mitotic	kyoto	13976	111577				023B08		CG31694	CG3098 , CG15401 , CG31694	CG31694	CG31694	FBgn0051694	-	-	-
y[d2] w[1118] P{ry[+t7.2]=ey-FLP.N}2 P{GMR-lacZ.C(38.1)}TPN1; P{y[+mDint2] w[BR.E.BR]=SUPor-P}KG07704 P{ry[+t7.2]=neoFRT}40A/CyO y[+]	Mitotic	kyoto	14922	111641				035D03		CG31780	CG31780	CG31780	CG31780	FBgn0051780	proteolysis ; GO:0006508 | inferred from sequence or structural similarity with EMBL:AJ400904 AND inferred from sequence or structural similarity with InterPro:IPR001254	-	serine-type peptidase activity ; GO:0008236 | inferred from sequence or structural similarity with EMBL:AJ400904 AND inferred from sequence or structural similarity with InterPro:IPR001254	CG33311	CG33311	CG33311	CG33311	FBgn0053311	biological_process ; GO:0008150 | no biological data available	cellular_component ; GO:0005575 | no biological data available	molecular_function ; GO:0003674 | no biological data available
y[d2] w[1118] P{ry[+t7.2]=ey-FLP.N}2 P{GMR-lacZ.C(38.1)}TPN1; P{y[+mDint2] w[BR.E.BR]=SUPor-P}CG8552[KG03914] P{ry[+t7.2]=neoFRT}40A/CyO y[+]	Mitotic	kyoto	13970	111575				028E08		CG31900	CG31900	CG31900	CG31900	FBgn0051900	biological_process ; GO:0008150 | no biological data available	cellular_component ; GO:0005575 | no biological data available	molecular_function ; GO:0003674 | no biological data available	CG8552	CG14278 , CG8552 , Sec23-IP	CG8552	CG8552 , Sec23-interacting protein	FBgn0031990	-	-	phospholipase A1 activity ; GO:0008970 | inferred from sequence or structural similarity with EMBL:AF045022 , metal ion binding ; GO:0046872 | inferred from electronic annotation with InterPro:IPR004177
l(2)SH1016	Mitotic	szeged		l(2)SH1016				27D7		CG31907	NEST:bs25f07 , NEST:bs29b10 , NEST:bs06f02 , CG31907	CG31907	CG31907	FBgn0051907	-	microtubule cytoskeleton ; GO:0015630 | inferred from sequence or structural similarity with UniProtKB:Q15691	-
l(2)SH1279	Mitotic	szeged		l(2)SH1279				25B10		CG31917	CG31917 , CG14038 , BcDNA:RE52596 , Dromel_CG31917_FBtr0079037_mORF	CG31917	CG31917	FBgn0031668	-	-	-
y[d2] w[1118] P{ry[+t7.2]=ey-FLP.N}2 P{GMR-lacZ.C(38.1)}TPN1; P{w[+mC]=lacW}l(2)k10127[k10127] P{ry[+t7.2]=neoFRT}40A/CyO y[+]	Mitotic	kyoto	10973	111282				025C01-025C02		CG31917	CG31917 , CG14038 , BcDNA:RE52596 , Dromel_CG31917_FBtr0079037_mORF	CG31917	CG31917	FBgn0031668	-	-	-
l(2)SH2069	Mitotic	szeged		l(2)SH2069				21A2-4		CG31973	CG31973 , CG2761 , CG2776 , BcDNA:RH43162	CG31973	CG31973	FBgn0051973	chitin metabolic process ; GO:0006030 | inferred from electronic annotation with InterPro:IPR002557	extracellular region ; GO:0005576 | inferred from electronic annotation with InterPro:IPR002557	hydrolase activity, acting on carbon-nitrogen (but not peptide) bonds ; GO:0016810 | inferred from electronic annotation with InterPro:IPR002509 , chitin binding ; GO:0008061 | inferred from electronic annotation with InterPro:IPR002557
l(2)SH1295	Mitotic	szeged		l(2)SH1295	LT3	very mild and variable LT+		29F8-30LT1		CG32982	CG9585 , CG18566 , CG9584 , CG32982	CG32982	CG32982	FBgn0052982	-	-	-
l(2)SH1214	Mitotic	szeged		l(2)SH1214				39E2		CG3305	CG3305	CG3305	CG3305	FBgn0032949	-	membrane ; GO:0016020 | inferred from electronic annotation with InterPro:IPR002000	-
l(2)SH1400	Mitotic	szeged		l(2)SH1400				23E3-4		CG3326	DmCG3326 , CG3326	CG3326	fidgetin_DROME , CG3326 , Dm-fidgetin	FBgn0031519	-	cellular_component ; GO:0005575 | no biological data available	ATPase activity ; GO:0016887 | inferred from sequence or structural similarity with SGD_LOCUS:CDC48; SGD:S0002284 , ATP binding ; GO:0005524 | inferred from electronic annotation with InterPro:IPR003959, InterPro:IPR003960
y[d2] w[1118] P{ry[+t7.2]=ey-FLP.N}2 P{GMR-lacZ.C(38.1)}TPN1; P{y[+mDint2] w[BR.E.BR]=SUPor-P}CG3347[KG08531] P{ry[+t7.2]=neoFRT}40A/CyO y[+]	Mitotic	kyoto	14733	111624				023E01		CG3347	CG3347	CG3347	CG3347	FBgn0031513	-	-	protein binding ; GO:0005515 | inferred from electronic annotation with InterPro:IPR001965 , zinc ion binding ; GO:0008270 | inferred from electronic annotation with InterPro:IPR001965, InterPro:IPR011011
l(2)SH1385	Mitotic	szeged		l(2)SH1385				23C4		CG3523	Fatty acid synthase , BcDNA:gh07626 , DM_7295848 , BcDNA:GH07626 , anon-EST:Posey43 , anon-EST:Posey235 , anon-WO0138581.1 , CG3523 , FAS	CG3523	Fatty acid synthetase , CG3523	FBgn0027571	oxidation reduction ; GO:0055114 | inferred from electronic annotation with InterPro:IPR013149 , biosynthetic process ; GO:0009058 | inferred from electronic annotation with InterPro:IPR000794, InterPro:IPR001031	lipid particle ; GO:0005811 | inferred from direct assay	fatty-acid synthase activity ; GO:0004312 | inferred from sequence or structural similarity with EMBL:U29344 , hydrolase activity, acting on ester bonds ; GO:0016788 | inferred from electronic annotation with InterPro:IPR001031 , acyl carrier activity ; GO:0000036 | inferred from electronic annotation with InterPro:IPR009081 , zinc ion binding ; GO:0008270 | inferred from electronic annotation wi…
y[d2] w[1118] P{ry[+t7.2]=ey-FLP.N}2 P{GMR-lacZ.C(38.1)}TPN1; P{w[+mC] y[+mDint2]=EPgy2}EY05632 P{ry[+t7.2]=neoFRT}40A/CyO y[+]	Mitotic	kyoto	15955	111713				023C05		CG3523	Fatty acid synthase , BcDNA:gh07626 , DM_7295848 , BcDNA:GH07626 , anon-EST:Posey43 , anon-EST:Posey235 , anon-WO0138581.1 , CG3523 , FAS	CG3523	Fatty acid synthetase , CG3523	FBgn0027571	oxidation reduction ; GO:0055114 | inferred from electronic annotation with InterPro:IPR013149 , biosynthetic process ; GO:0009058 | inferred from electronic annotation with InterPro:IPR000794, InterPro:IPR001031	lipid particle ; GO:0005811 | inferred from direct assay	fatty-acid synthase activity ; GO:0004312 | inferred from sequence or structural similarity with EMBL:U29344 , hydrolase activity, acting on ester bonds ; GO:0016788 | inferred from electronic annotation with InterPro:IPR001031 , acyl carrier activity ; GO:0000036 | inferred from electronic annotation with InterPro:IPR009081 , zinc ion binding ; GO:0008270 | inferred from electronic annotation wi…
l(2)SH0997	Mitotic	szeged		l(2)SH0997	S			23C4-5		CG3542	CG3542	CG3542	CG3542	FBgn0031492	nuclear mRNA splicing, via spliceosome ; GO:0000398 | inferred from sequence or structural similarity with SGD_LOCUS:PRP40; SGD:S0001495 AND inferred from sequence or structural similarity with protein_id:AAD39463	snRNP U1 ; GO:0005685 | inferred from sequence or structural similarity with SGD_LOCUS:PRP40; SGD:S0001495 AND inferred from sequence or structural similarity with protein_id:AAD39463	FH1 domain binding ; GO:0017058 | inferred from sequence or structural similarity with EMBL:AF135439; protein_id:AAD39463.1
y[d2] w[1118] P{ry[+t7.2]=ey-FLP.N}2 P{GMR-lacZ.C(38.1)}TPN1; P{w[+mC]=lacW}l(2)k13604[k13604] P{ry[+t7.2]=neoFRT}40A/CyO y[+]	Mitotic	kyoto	11094	111325				021B07		CG3645	CG3645	CG3645	CG3645	FBgn0031238	tRNA processing ; GO:0008033 | inferred from electronic annotation with InterPro:IPR001269	-	FAD binding ; GO:0050660 | inferred from electronic annotation with InterPro:IPR001269 , tRNA dihydrouridine synthase activity ; GO:0017150 | inferred from electronic annotation with InterPro:IPR001269
y[d2] w[1118] P{ry[+t7.2]=ey-FLP.N}2 P{GMR-lacZ.C(38.1)}TPN1; P{w[+mC] y[+mDint2]=EPgy2}EY08400 P{ry[+t7.2]=neoFRT}40A/CyO y[+]	Mitotic	kyoto	16005	111716				024E05		CG3652	CG3652	CG3652	CG3652	FBgn0031600	-	-	-	l(2)k05819	CG3054 , anon-WO0140519.156 , l(2)k05819	lethal (2) k05819	lethal (2) k05819	FBgn0022153	-	-	-
l(2)SH0417	Mitotic	szeged		l(2)SH0417				24B3-C1		CG3921	CG3921	CG3921	CG3921	FBgn0031571	-	membrane ; GO:0016020 | inferred from electronic annotation with InterPro:IPR001190, InterPro:IPR017448	scavenger receptor activity ; GO:0005044 | inferred from electronic annotation with InterPro:IPR001190, InterPro:IPR017448 , binding ; GO:0005488 | inferred from electronic annotation with InterPro:IPR001304, InterPro:IPR016186, InterPro:IPR016187
y[d2] w[1118] P{ry[+t7.2]=ey-FLP.N}2 P{GMR-lacZ.C(38.1)}TPN1; P{y[+mDint2] w[BR.E.BR]=SUPor-P}KG10579 P{ry[+t7.2]=neoFRT}40A/CyO y[+]	Mitotic	kyoto	16531	111729				024C05		CG3921	CG3921	CG3921	CG3921	FBgn0031571	-	membrane ; GO:0016020 | inferred from electronic annotation with InterPro:IPR001190, InterPro:IPR017448	scavenger receptor activity ; GO:0005044 | inferred from electronic annotation with InterPro:IPR001190, InterPro:IPR017448 , binding ; GO:0005488 | inferred from electronic annotation with InterPro:IPR001304, InterPro:IPR016186, InterPro:IPR016187
l(2)SH0901	Mitotic	szeged		l(2)SH0901				35C3		CG3975	BG:DS07295.3 , BcDNA:GH08865 , CG3975	CG3975	CG3975	FBgn0027559	-	-	-
l(2)SH0245	Mitotic	szeged		l(2)SH0245	LT3	very very subtle size and LT		30D1		CG4036	CG4036	CG4036	CG4036	FBgn0032149	-	-	-
y[d2] w[1118] P{ry[+t7.2]=ey-FLP.N}2 P{GMR-lacZ.C(38.1)}TPN1; P{y[+mDint2] w[BR.E.BR]=SUPor-P}KG09938 P{ry[+t7.2]=neoFRT}40A/CyO y[+]	Mitotic	kyoto	15222	111693	L			035B08		CG4103	BG:DS00929.4 , CG4103	CG4103	CG4103	FBgn0028925	tRNA modification ; GO:0006400 | inferred from sequence or structural similarity with UniProtKB:P53215	cytoplasm ; GO:0005737 | inferred from sequence or structural similarity with UniProtKB:P53215	tRNA guanylyltransferase activity ; GO:0008193 | inferred from sequence or structural similarity with UniProtKB:P53215	l(2)35Bd	l(2)10408 , BG:DS00929.5 , l(2)br9 , br9 , C2 , CG3688 , l(2)35Bd	lethal (2) 35Bd	lethal 9 in the black-reduced region , lethal group C2 , lethal (2) 35Bd	FBgn0001974	mRNA capping ; GO:0006370 | inferred from sequence or structural similarity with UniProtKB:O43148	nucleus ; GO:0005634 | inferred from sequence or structural similarity with UniProtKB:O43148	mRNA (guanine-N7-)-methyltransferase activity ; GO:0004482 | inferred from sequence or structural similarity , RNA binding ; GO:0003723 | inferred from sequence or structural similarity with UniProtKB:O43148
l(2)SH1078	Mitotic	szeged		l(2)SH1078				25C1		CG4230	CG4230	CG4230	CG4230	FBgn0031683	-	-	-
l(2)SH0367	Mitotic	szeged		l(2)SH0367				27E1		CG4495	CG4495	CG4495	CG4495	FBgn0031893	-	-	calcium ion binding ; GO:0005509 | inferred from electronic annotation with InterPro:IPR002048, InterPro:IPR011992
y[d2] w[1118] P{ry[+t7.2]=ey-FLP.N}2 P{GMR-lacZ.C(38.1)}TPN1; P{y[+mDint2] w[BR.E.BR]=SUPor-P}KG10365 P{ry[+t7.2]=neoFRT}40A/CyO y[+]	Mitotic	kyoto	15259	111697				027E04		CG4496	CG4496	CG4496	CG4496	FBgn0031894	-	intracellular ; GO:0005622 | inferred from electronic annotation with InterPro:IPR007087, InterPro:IPR015880	zinc ion binding ; GO:0008270 | inferred from electronic annotation with InterPro:IPR007087, InterPro:IPR015880 , nucleic acid binding ; GO:0003676 | inferred from electronic annotation with InterPro:IPR013087
l(2)SH2055	Mitotic	szeged		l(2)SH2055	L			32D1		CG4738	CG4738	CG4738	CG4738	FBgn0032347	-	-	-
l(2)SH0541	Mitotic	szeged		l(2)SH0541				21F1		CG4749	anon-WO0118547.81 , CG4749	CG4749	CG4749	FBgn0031308	-	-	-
y[d2] w[1118] P{ry[+t7.2]=ey-FLP.N}2 P{GMR-lacZ.C(38.1)}TPN1; P{y[+mDint2] w[BR.E.BR]=SUPor-P}CG4896[KG08966] P{ry[+t7.2]=neoFRT}40A/CyO y[+]	Mitotic	kyoto	15151	111685				021F01		CG4896	cg4896 , CG4896	CG4896	CG4896	FBgn0031319	-	intracellular ; GO:0005622 | inferred from electronic annotation with InterPro:IPR000467, InterPro:IPR001876, InterPro:IPR015880	mRNA binding ; GO:0003729 | inferred from sequence or structural similarity , zinc ion binding ; GO:0008270 | inferred from electronic annotation with InterPro:IPR001876, InterPro:IPR015880 , nucleic acid binding ; GO:0003676 | inferred from electronic annotation with InterPro:IPR000467, InterPro:IPR000504 , nucleotide binding ; GO:0000166 | inferred from electronic annotation with InterPro:IPR01…
y[d2] w[1118] P{ry[+t7.2]=ey-FLP.N}2 P{GMR-lacZ.C(38.1)}TPN1; P{w[+mC] y[+mDint2]=EPgy2}EY03970 P{ry[+t7.2]=neoFRT}40A/CyO y[+]	Mitotic	kyoto	15696	111705				027F04		CG5261	CG5261 , EP(2)0816 , EP816 , anon-WO0118547.121	CG5261	CG5261	FBgn0031912	acetyl-CoA biosynthetic process from pyruvate ; GO:0006086 | inferred from sequence or structural similarity with UniProtKB:P10515	lipid particle ; GO:0005811 | inferred from direct assay , mitochondrial pyruvate dehydrogenase complex ; GO:0005967 | inferred from sequence or structural similarity with UniProtKB:P08461	dihydrolipoyllysine-residue acetyltransferase activity ; GO:0004742 | inferred from sequence or structural similarity with UniProtKB:P08461 , protein binding ; GO:0005515 | inferred from electronic annotation with InterPro:IPR004167
l(2)SH0791	Mitotic	szeged		l(2)SH0791	L			31D8		CG5355	CG5355	CG5355	CG5355	FBgn0032242	proteolysis ; GO:0006508 | inferred from electronic annotation with InterPro:IPR001375, InterPro:IPR002470, InterPro:IPR002471, InterPro:IPR004106	-	serine-type endopeptidase activity ; GO:0004252 | inferred from sequence or structural similarity with NCBI_gi:4506043
l(2)SH0834	Mitotic	szeged		l(2)SH0834				31D5-8		CG5385	CG5385	CG5385	CG5385	FBgn0032215	-	-	-
y[d2] w[1118] P{ry[+t7.2]=ey-FLP.N}2 P{GMR-lacZ.C(38.1)}TPN1; P{y[+mDint2] w[BR.E.BR]=SUPor-P}KG06435 P{ry[+t7.2]=neoFRT}40A/CyO y[+]	Mitotic	kyoto	14486	111604				033D04		CG5446	BcDNA:RE36920 , CG5446	CG5446	CG5446	FBgn0032429	-	-	-	CG6388	CG6388	CG6388	CG6388	FBgn0032430	tRNA modification ; GO:0006400 | inferred from sequence or structural similarity with InterPro:IPR002905	-	tRNA (guanine-N2-)-methyltransferase activity ; GO:0004809 | inferred from sequence or structural similarity with InterPro:IPR002905 , RNA binding ; GO:0003723 | inferred from electronic annotation with InterPro:IPR002905
y[d2] w[1118] P{ry[+t7.2]=ey-FLP.N}2 P{GMR-lacZ.C(38.1)}TPN1; P{y[+mDint2] w[BR.E.BR]=SUPor-P}CG5525[KG09280] P{ry[+t7.2]=neoFRT}40A/CyO y[+]	Mitotic	kyoto	15176	111690	LT2	partial lethal		033F03		CG5525	CG5525	CG5525	CG5525	FBgn0032444	mitotic spindle organization ; GO:0007052 | inferred from mutant phenotype , protein folding ; GO:0006457 | inferred from electronic annotation with InterPro:IPR002194, InterPro:IPR012717	chaperonin-containing T-complex ; GO:0005832 | inferred from sequence or structural similarity with UniProtKB:Q9NB32 , lipid particle ; GO:0005811 | inferred from direct assay	ATPase activity, coupled ; GO:0042623 | inferred from sequence or structural similarity with UniProtKB:Q9NB32 , ATP binding ; GO:0005524 | inferred from electronic annotation with InterPro:IPR002194, InterPro:IPR002423, InterPro:IPR012717 , unfolded protein binding ; GO:0051082 | inferred from electronic annotation with InterPro:IPR002194, InterPro:IPR012717
y[d2] w[1118] P{ry[+t7.2]=ey-FLP.N}2 P{GMR-lacZ.C(38.1)}TPN1; P{w[+mC]=lacW}l(2)k05448[k05448] P{ry[+t7.2]=neoFRT}40A/CyO y[+]	Mitotic	kyoto	10573	111181	S			033F01-033F02		CG5776	CG5776	CG5776	CG5776	FBgn0032450	-	endoplasmic reticulum ; GO:0005783 | inferred from sequence or structural similarity with UniProtKB:Q01853	ATPase activity ; GO:0016887 | inferred from sequence or structural similarity with UniProtKB:Q01853 , ATP binding ; GO:0005524 | inferred from electronic annotation with InterPro:IPR003959, InterPro:IPR003960	spict	CG12292 , spg6 , spict , Spict	spichthyin	CG12292 , spichthyin	FBgn0032451	negative regulation of synaptic growth at neuromuscular junction ; GO:0045886 | inferred from mutant phenotype , negative regulation of BMP signaling pathway ; GO:0030514 | inferred from direct assay	-	-
y[d2] w[1118] P{ry[+t7.2]=ey-FLP.N}2 P{GMR-lacZ.C(38.1)}TPN1; P{w[+mC]=lacW}l(2)k11206[k11206] P{ry[+t7.2]=neoFRT}40A/CyO y[+]	Mitotic	kyoto	11017	111300				025C06		CG5828	CG5828	CG5828	CG5828	FBgn0031682	-	-	-	pgant5	CG31651 , CG9152 , l(2)e02157 , pgant5	polypeptide GalNAc transferase 5	polypeptide GalNAc transferase 5 , lethal (2) e02157	FBgn0031681	oligosaccharide biosynthetic process ; GO:0009312 | inferred from direct assay	Golgi stack ; GO:0005795 | non-traceable author statement	polypeptide N-acetylgalactosaminyltransferase activity ; GO:0004653 | non-traceable author statement
l(2)SH1750	Mitotic	szeged		l(2)SH1750				30D1		CG5885	AI945207 , CK01296 , BEST:CK01296 , CG5885	CG5885	CG5885	FBgn0025700	cotranslational protein targeting to membrane ; GO:0006613 | inferred from electronic annotation with InterPro:IPR009779	integral to membrane ; GO:0016021 | inferred from sequence or structural similarity with UniProtKB:Q08013 , signal recognition particle, endoplasmic reticulum targeting ; GO:0005786 | inferred from sequence or structural similarity with UniProtKB:Q08013 , translocon complex ; GO:0005784 | inferred from sequence or structural similarity with UniProtKB:Q08013 , lipid particle ; GO:0005811 | inferre…	-
l(2)SH1996	Mitotic	szeged		l(2)SH1996	S			30D1		CG5924	CG5924	CG5924	d-mtDNA helicase , CG5924	FBgn0032154	mitochondrial genome maintenance ; GO:0000002 | inferred from mutant phenotype , protein homooligomerization ; GO:0051260 | inferred from direct assay , DNA replication ; GO:0006260 | inferred from electronic annotation with InterPro:IPR007694	mitochondrion ; GO:0005739 | inferred from direct assay	DNA helicase activity ; GO:0003678 | inferred from electronic annotation with InterPro:IPR007694 , ATP binding ; GO:0005524 | inferred from electronic annotation with InterPro:IPR007694
y[d2] w[1118] P{ry[+t7.2]=ey-FLP.N}2 P{GMR-lacZ.C(38.1)}TPN1; P{w[+mC]=lacW}l(2)k16215[k16215] P{ry[+t7.2]=neoFRT}40A/CyO y[+]	Mitotic	kyoto	11174	111357				036A04-036A05		CG5953	CG5953	CG5953	CG5953	FBgn0032587	-	-	-
l(2)SH0240	Mitotic	szeged		l(2)SH0240				35F12		CG5968	BcDNA:AT27976 , CG5968	CG5968	CG5968	FBgn0032588	-	-	-
y[d2] w[1118] P{ry[+t7.2]=ey-FLP.N}2 P{GMR-lacZ.C(38.1)}TPN1; P{w[+mC] y[+mDint2]=EPgy2}EY00971 P{ry[+t7.2]=neoFRT}40A/CyO y[+]	Mitotic	kyoto	15319	111701				027F04		CG5973	CG5973	CG5973	CG5973	FBgn0031914	transport ; GO:0006810 | inferred from electronic annotation with InterPro:IPR001071	Arp2/3 protein complex ; GO:0005885 | inferred from sequence or structural similarity with UniProtKB:O15509	retinal binding ; GO:0016918 | inferred from sequence or structural similarity with EMBL:AF084642 , transporter activity ; GO:0005215 | inferred from electronic annotation with InterPro:IPR001071
l(2)SH0578	Mitotic	szeged		l(2)SH0578	LT2			31E1		CG6094	CG6094	CG6094	CG6094	FBgn0032261	translational termination ; GO:0006415 | inferred from electronic annotation with InterPro:IPR000352	-	translation release factor activity ; GO:0003747 | inferred from electronic annotation with InterPro:IPR000352
y[d2] w[1118] P{ry[+t7.2]=ey-FLP.N}2 P{GMR-lacZ.C(38.1)}TPN1; P{y[+mDint2] w[BR.E.BR]=SUPor-P}CG6509[KG00748] P{ry[+t7.2]=neoFRT}40A/CyO y[+]	Mitotic	kyoto	13692	111558				032F02		CG6509	LD32687 , CG6509 , Dlg5	CG6509	CG6509	FBgn0032363	antimicrobial humoral response ; GO:0019730 | inferred from mutant phenotype	-	protein binding ; GO:0005515 | inferred from electronic annotation with InterPro:IPR001478
y[d2] w[1118] P{ry[+t7.2]=ey-FLP.N}2 P{GMR-lacZ.C(38.1)}TPN1; P{w[+mC] y[+mDint2]=EPgy2}CG6700[EY05929] P{ry[+t7.2]=neoFRT}40A/CyO y[+]	Mitotic	kyoto	16376	111723				032B01		CG6700	CG6700	CG6700	CG6700	FBgn0032305	metabolic process ; GO:0008152 | inferred from electronic annotation with InterPro:IPR016160	-	oxidoreductase activity ; GO:0016491 | inferred from electronic annotation with InterPro:IPR016160
l(2)SH0540	Mitotic	szeged		l(2)SH0540				36D2		CG7200	CG7200	CG7200	CG7200	FBgn0032671	biological_process ; GO:0008150 | no biological data available	cellular_component ; GO:0005575 | no biological data available	molecular_function ; GO:0003674 | no biological data available
l(2)SH1541	Mitotic	szeged		l(2)SH1541				28D2		CG7224	anon-EST:Posey12 , BcDNA:GH18422 , CG7224	CG7224	CG7224	FBgn0031971	-	-	-
y[d2] w[1118] P{ry[+t7.2]=ey-FLP.N}2 P{GMR-lacZ.C(38.1)}TPN1; P{y[+mDint2] w[BR.E.BR]=SUPor-P}CG7277[KG03584] P{ry[+t7.2]=neoFRT}40A/CyO y[+]	Mitotic	kyoto	13964	111574				025E05		CG7277	CG7277	CG7277	CG7277	FBgn0031713	ubiquinone biosynthetic process ; GO:0006744 | inferred from electronic annotation with InterPro:IPR010971	-	oxidoreductase activity, acting on paired donors, with incorporation or reduction of molecular oxygen, NADH or NADPH as one donor, and incorporation of one atom of oxygen ; GO:0016709 | inferred from electronic annotation with InterPro:IPR010971 , FAD binding ; GO:0050660 | inferred from electronic annotation with InterPro:IPR010971	Cap-D3	CG6922 , CG14019 , BcDNA:RE74832 , CG31989 , Cap-D3	Chromosome associated protein D3	Chromosome associated protein D3	FBgn0051989	chromosome organization ; GO:0051276 | inferred from mutant phenotype	condensin complex ; GO:0000796 | non-traceable author statement	binding ; GO:0005488 | inferred from electronic annotation with InterPro:IPR016024
y[d2] w[1118] P{ry[+t7.2]=ey-FLP.N}2 P{GMR-lacZ.C(38.1)}TPN1; P{y[+mDint2] w[BR.E.BR]=SUPor-P}KG00333 P{ry[+t7.2]=neoFRT}40A/CyO y[+]	Mitotic	kyoto	13092	111515				022B04		CG7337	CG7337	CG7337	CG7337	FBgn0031374	-	-	-
l(2)SH0609	Mitotic	szeged		l(2)SH0609				31E3-4		CG7456	CG7456	CG7456	CG7456	FBgn0032258	-	-	-
l(2)SH1155	Mitotic	szeged		l(2)SH1155				28D9		CG8668	CG8668	CG8668	CG8668	FBgn0031988	protein amino acid glycosylation ; GO:0006486 | inferred from electronic annotation with InterPro:IPR002659	membrane ; GO:0016020 | inferred from electronic annotation with InterPro:IPR002659	UDP-galactose:beta-N-acetylglucosamine beta-1,3-galactosyltransferase activity ; GO:0008499 | inferred from sequence or structural similarity with EMBL:AF029790
l(2)SH0764	Mitotic	szeged		l(2)SH0764	LT2	modest LT+, more diffuse than punctate, highly variable size		39A2-3		CG8671	anon-WO0118547.182 , CG8671	CG8671	CG8671	FBgn0032938	-	-	-
y[d2] w[1118] P{ry[+t7.2]=ey-FLP.N}2 P{GMR-lacZ.C(38.1)}TPN1; P{w[+mC]=lacW}snRNA:U4:39B[k09410] P{ry[+t7.2]=neoFRT}40A/CyO y[+]	Mitotic	kyoto	10879	111260				039B03		CG8678	l(2)k09410 , CG8678	CG8678	CG8678	FBgn0032935	-	-	-
l(2)SH0749	Mitotic	szeged		l(2)SH0749				23B5-6		CG8814	CG8814	CG8814	CG8814	FBgn0031478	cellular acyl-CoA homeostasis ; GO:0042049 | inferred from sequence or structural similarity with SGD_LOCUS:ACB1; SGD:S0003269	-	acyl-CoA binding ; GO:0000062 | inferred from sequence or structural similarity with SGD_LOCUS:ACB1; SGD:S0003269 , diazepam binding ; GO:0050809 | inferred from sequence or structural similarity with UniProtKB:P07106 , enzyme inhibitor activity ; GO:0004857 | inferred from sequence or structural similarity with UniProtKB:P07106
l(2)SH0148	Mitotic	szeged		l(2)SH0148	S			26A1		CG9016	bs24f02.y1 , bs20d08.y1 , bs36f07.y1 , bs29f11.y1 , bs29e04.y1 , bs28b03.y1 , bs27b06.y1 , bs25d03.y1 , bs22a02.y1 , bs21a02.y1 , bs19d06.y1 , bs18b05.y1 , bs16d01.y1 , bs16c10.y1 , bs14b11.y1 , bs13h06.y1 , bs10f09.y1 , bs10d11.y1 , bs09c06.y1 , bs07e11.y1 , bs05g03.y1 , bs03c03.y1 , NEST:bs24f02 , NEST:bs20d08 , BcDNA:AT19175 , NEST:bs09a09 , NEST:bs36a03 , CG9016	CG9016	CG9016	FBgn0031751	-	-	-
y[d2] w[1118] P{ry[+t7.2]=ey-FLP.N}2 P{GMR-lacZ.C(38.1)}TPN1; P{y[+mDint2] w[BR.E.BR]=SUPor-P}CG9140[KG01287] P{ry[+t7.2]=neoFRT}40A/CyO y[+]	Mitotic	kyoto	14362	111598				026B04		CG9140	CG9140	CG9140	CG9140 , NADH ubiquinone oxidoreductase 51 kDa , NADH:ubiquinone oxidoreductase 51 kDa subunit	FBgn0031771	mitochondrial electron transport, NADH to ubiquinone ; GO:0006120 | inferred from sequence or structural similarity with UniProtKB:P49821	mitochondrial respiratory chain complex I ; GO:0005747 | inferred from sequence or structural similarity with UniProtKB:P49821	NADH dehydrogenase activity ; GO:0003954 | inferred from sequence or structural similarity with UniProtKB:P49821 , NADH dehydrogenase (ubiquinone) activity ; GO:0008137 | inferred from electronic annotation with InterPro:IPR001949 , NAD binding ; GO:0051287 | inferred from electronic annotation with InterPro:IPR011537, InterPro:IPR011538 , 4 iron, 4 sulfur cluster binding ; GO:0051539 | inferred …
l(2)SH0612	Mitotic	szeged		l(2)SH0612				26B3-4		CG9162	CG9162	CG9162	CG9162	FBgn0031778	-	-	-
l(2)SH0006	Mitotic	szeged		l(2)SH0006				39A1		CG9246	CG9246	CG9246	CG9246	FBgn0032925	-	cellular_component ; GO:0005575 | no biological data available	-
l(2)SH0471	Mitotic	szeged		l(2)SH0471	L			39A1		CG9253	DmRH24 , cg9253 , anon-EST:GressD10 , CG9253	CG9253	CG9253	FBgn0032919	metal ion transport ; GO:0030001 | inferred from electronic annotation with InterPro:IPR006121	-	ATP-dependent RNA helicase activity ; GO:0004004 | inferred from sequence or structural similarity with SGD_LOCUS:RRP3; SGD:S0001107 , ATP binding ; GO:0005524 | inferred from electronic annotation with InterPro:IPR000629, InterPro:IPR001650, InterPro:IPR011545 , nucleic acid binding ; GO:0003676 | inferred from electronic annotation with InterPro:IPR000629, InterPro:IPR001650, InterPro:IPR011545…
y[d2] w[1118] P{ry[+t7.2]=ey-FLP.N}2 P{GMR-lacZ.C(38.1)}TPN1; P{w[+mC]=lacW}l(2)k04003[k04003] P{ry[+t7.2]=neoFRT}40A/CyO y[+]	Mitotic	kyoto	10538	111164				029E04		CG9298	CG9298	CG9298	CG9298	FBgn0032060	ER to Golgi vesicle-mediated transport ; GO:0006888 | inferred from electronic annotation with InterPro:IPR007233	cis-Golgi network ; GO:0005801 | inferred from electronic annotation with InterPro:IPR007233	-
y[d2] w[1118] P{ry[+t7.2]=ey-FLP.N}2 P{GMR-lacZ.C(38.1)}TPN1; P{w[+mC]=lacW}l(2)k00302[k00302] P{ry[+t7.2]=neoFRT}40A/CyO y[+]	Mitotic	kyoto	10475	111124				034B09		CG9302	anon-WO0118547.80 , CG9302	CG9302	CG9302	FBgn0032514	cell redox homeostasis ; GO:0045454 | inferred from electronic annotation with InterPro:IPR006662, InterPro:IPR013766, InterPro:IPR017936, InterPro:IPR017937	-	protein disulfide isomerase activity ; GO:0003756 | inferred from sequence or structural similarity with UniProtKB:P08003	beta'Cop	beta'COP , dbeta'COP , CG6699 , beta'-COP , beta'Cop	beta'-coatomer protein	beta'-coatomer protein	FBgn0025724	ER to Golgi vesicle-mediated transport ; GO:0006888 | non-traceable author statement , Golgi vesicle budding ; GO:0048194 | non-traceable author statement , retrograde vesicle-mediated transport, Golgi to ER ; GO:0006890 | non-traceable author statement , intracellular protein transport ; GO:0006886 | inferred from electronic annotation with InterPro:IPR006692 , vesicle-mediated transport ; GO:00…	COPI vesicle coat ; GO:0030126 | non-traceable author statement , membrane coat ; GO:0030117 | inferred from electronic annotation with InterPro:IPR006692	protein binding ; GO:0005515 | inferred from electronic annotation with InterPro:IPR006692 , structural molecule activity ; GO:0005198 | inferred from electronic annotation with InterPro:IPR006692
y[d2] w[1118] P{ry[+t7.2]=ey-FLP.N}2 P{GMR-lacZ.C(38.1)}TPN1; P{w[+mC] y[+mDint2]=EPgy2}EY01878 P{ry[+t7.2]=neoFRT}40A/CyO y[+]	Mitotic	kyoto	15841	111710	L	mostly cell lethal, occaisional small cells with LT		034B08		CG9305	CG9305	CG9305	CG9305	FBgn0032512	-	nucleus ; GO:0005634 | inferred from sequence or structural similarity with EMBL:AL035075; protein_id:CAA22645	transcription factor activity ; GO:0003700 | inferred from sequence or structural similarity with EMBL:AL035075; protein_id:CAA22645	CG6565	CG6565	CG6565	CG6565	FBgn0032513	-	-	phosphatidylcholine transmembrane transporter activity ; GO:0008525 | inferred from sequence or structural similarity with EMBL:Z50026; protein_id:CAA90330
y[d2] w[1118] P{ry[+t7.2]=ey-FLP.N}2 P{GMR-lacZ.C(38.1)}TPN1; P{y[+mDint2] w[BR.E.BR]=SUPor-P}KG02184 P{ry[+t7.2]=neoFRT}40A/CyO y[+]	Mitotic	kyoto	14422	111600				038E10		CG9328	38E.22 , LD01639 , BEST:LD01639 , BcDNA:SD01241 , CG9328	CG9328	CG9328	FBgn0032886	-	-	-
y[d2] w[1118] P{ry[+t7.2]=ey-FLP.N}2 P{GMR-lacZ.C(38.1)}TPN1; P{lacW}k07502b, l(2)k07502b[k07502b] P{ry[+t7.2]=neoFRT}40A/CyO y[+]	Mitotic	kyoto	10673	111218				026D01		CG9523	CG9523	CG9523	CG9523	FBgn0031812	-	-	binding ; GO:0005488 | inferred from electronic annotation with InterPro:IPR011990
y[d2] w[1118] P{ry[+t7.2]=ey-FLP.N}2 P{GMR-lacZ.C(38.1)}TPN1; P{w[+mC]=lacW}l(2)k11101[k11101] P{ry[+t7.2]=neoFRT}40A/CyO y[+]	Mitotic	kyoto	11014	111298				026D01		CG9523	CG9523	CG9523	CG9523	FBgn0031812	-	-	binding ; GO:0005488 | inferred from electronic annotation with InterPro:IPR011990
l(2)SH0256	Mitotic	szeged		l(2)SH0256				26D1		CG9542	CG9542	CG9542	CG9542	FBgn0031821	-	-	-
l(2)SH0362	Mitotic	szeged		l(2)SH0362				26D7-8		CG9547	152078_at , CG9547	CG9547	CG9547	FBgn0031824	hydroxylysine catabolic process ; GO:0046948 | inferred from sequence or structural similarity with UniProtKB:Q92947 , lysine catabolic process ; GO:0006554 | inferred from sequence or structural similarity with UniProtKB:Q92947 , tryptophan metabolic process ; GO:0006568 | inferred from sequence or structural similarity with UniProtKB:Q92947	mitochondrial matrix ; GO:0005759 | inferred from sequence or structural similarity with UniProtKB:Q92947	glutaryl-CoA dehydrogenase activity ; GO:0004361 | inferred from sequence or structural similarity with UniProtKB:P81140 , electron carrier activity ; GO:0009055 | inferred from electronic annotation with InterPro:IPR013764 , FAD binding ; GO:0050660 | inferred from electronic annotation with InterPro:IPR013786
l(2)SH1104	Mitotic	szeged		l(2)SH1104				23B8-C1		CG9641	CG9641	CG9641	CG9641	FBgn0031483	-	-	-
l(2)SH0222	Mitotic	szeged		l(2)SH0222				22E1		CG9867	CG9867	CG9867	CG9867	FBgn0031421	-	endoplasmic reticulum ; GO:0005783 | inferred from electronic annotation with InterPro:IPR000886	transferase activity, transferring glycosyl groups ; GO:0016757 | inferred from electronic annotation with InterPro:IPR007657
y[d2] w[1118] P{ry[+t7.2]=ey-FLP.N}2 P{GMR-lacZ.C(38.1)}TPN1; P{w[+mGT]=GT1}chif[BG02820] P{ry[+t7.2]=neoFRT}40A/CyO y[+]	Mitotic	kyoto	13134	111520				035F12		chif	Dbf4 , BG:DS09218.2 , BG:DS09218.1 , fs(2)chiffon , CG5817 , DS09218.1 , chf , CG5813 , chif , Chif	chiffon	chiffon	FBgn0000307	chorion-containing eggshell formation ; GO:0007304 | inferred from mutant phenotype , eggshell chorion gene amplification ; GO:0007307 | inferred from mutant phenotype , regulation of DNA replication ; GO:0006275 | non-traceable author statement , eggshell chorion formation ; GO:0007306 | non-traceable author statement , regulation of transcription, DNA-dependent ; GO:0006355 | inferred from elec…	-	zinc ion binding ; GO:0008270 | inferred from electronic annotation with InterPro:IPR006572 , nucleic acid binding ; GO:0003676 | inferred from electronic annotation with InterPro:IPR006572
l(2)SH2207	Mitotic	szeged		l(2)SH2207				36A6		ChLD3	CG17905 , ChLD3	ChLD3	CG17905 , ChLD3	FBgn0032598	chitin metabolic process ; GO:0006030 | inferred from electronic annotation with InterPro:IPR002557	extracellular region ; GO:0005576 | inferred from electronic annotation with InterPro:IPR002557	hydrolase activity, acting on carbon-nitrogen (but not peptide) bonds ; GO:0016810 | inferred from electronic annotation with InterPro:IPR002509 , chitin binding ; GO:0008061 | inferred from electronic annotation with InterPro:IPR002557
y[d2] w[1118] P{ry[+t7.2]=ey-FLP.N}2 P{GMR-lacZ.C(38.1)}TPN1; P{y[+mDint2] w[BR.E.BR]=SUPor-P}CLIP-190[KG06490] P{ry[+t7.2]=neoFRT}40A/CyO y[+]	Mitotic	kyoto	14493	111606	LT3			036C07		CLIP-190	CLIP190 , Clip190 , D-CLIP-19 , Clip-190 , D-CLIP-195 , CG5020 , D-CLIP-190 , D-CLIP-90 , CLIP-190 , D-Clip-190 , Clip- 190	Cytoplasmic linker protein 190	cytoplasmic linker protein 190 , CLIP-190 , Cytoplasmic linker protein 190 , cytoplasmic linker protein-190	FBgn0020503	cellularization ; GO:0007349 | inferred from mutant phenotype , microtubule-based process ; GO:0007017 | inferred from sequence or structural similarity	microtubule associated complex ; GO:0005875 | inferred from sequence or structural similarity , Golgi apparatus ; GO:0005794 | inferred from direct assay , cell cortex ; GO:0005938 | inferred from direct assay , fusome ; GO:0045169 | inferred from direct assay , spindle microtubule ; GO:0005876 | inferred from direct assay	microtubule binding ; GO:0008017 | inferred from sequence or structural similarity , actin binding ; GO:0003779 | inferred from direct assay , protein binding ; GO:0005515 | inferred from physical interaction with jar
l(2)SH1386	Mitotic	szeged		l(2)SH1386				39A1		clumsy	CG8681 , GluR39B , CT9037 , clumsy	clumsy	clumsy	FBgn0026255	ion transport ; GO:0006811 | inferred from electronic annotation with InterPro:IPR001508	membrane ; GO:0016020 | inferred from electronic annotation with InterPro:IPR001320, InterPro:IPR001508	kainate selective glutamate receptor activity ; GO:0015277 | inferred from sequence or structural similarity , ionotropic glutamate receptor activity ; GO:0004970 | inferred from electronic annotation with InterPro:IPR001320 , extracellular-glutamate-gated ion channel activity ; GO:0005234 | inferred from electronic annotation with InterPro:IPR001320, InterPro:IPR001508
l(2)SH0261	Mitotic	szeged		l(2)SH0261	L			23A2		colt	CG3057 , colt	congested-like trachea	congested-like trachea , collapsed trachea	FBgn0019830	mitochondrial transport ; GO:0006839 | inferred from sequence or structural similarity with UniProtKB:Q27257 , acyl carnitine transport ; GO:0006844 | inferred from sequence or structural similarity with UniProtKB:O43772 , carnitine transport ; GO:0015879 | inferred from sequence or structural similarity with UniProtKB:O43772 , phagocytosis, engulfment ; GO:0006911 | inferred from mutant phenotype	mitochondrial envelope ; GO:0005740 | inferred from sequence or structural similarity with WB:dif-1; WP:CE28408 , mitochondrial inner membrane ; GO:0005743 | inferred from sequence or structural similarity with EMBL:AB017112; protein_id:BAA74768	transporter activity ; GO:0005215 | inferred from sequence or structural similarity with WB:dif-1; WP:CE28408 , carnitine:acyl carnitine antiporter activity ; GO:0005476 | inferred from sequence or structural similarity with EMBL:AB017112; protein_id:BAA74768 , binding ; GO:0005488 | inferred from electronic annotation with InterPro:IPR001993
y[d2] w[1118] P{ry[+t7.2]=ey-FLP.N}2 P{GMR-lacZ.C(38.1)}TPN1; P{w[+mC]=lacW}Coprox[k10617] P{ry[+t7.2]=neoFRT}40A/CyO y[+]	Mitotic	kyoto	10997	111292				027C07		Coprox	l(2)k10617 , l(2)k11018 , CG3433 , BcDNA:GM14838 , Coprox	Coproporphyrinogen oxidase	Coproporphyrinogen oxidase	FBgn0021944	heme biosynthetic process ; GO:0006783 | non-traceable author statement	mitochondrion ; GO:0005739 | inferred from sequence or structural similarity with UniProtKB:P36551	coproporphyrinogen oxidase activity ; GO:0004109 | inferred from sequence or structural similarity
y[d2] w[1118] P{ry[+t7.2]=ey-FLP.N}2 P{GMR-lacZ.C(38.1)}TPN1; P{w[+mC]=lacW}crol[k05205] P{ry[+t7.2]=neoFRT}40A/CyO y[+]	Mitotic	kyoto	10386	111079				033A01-033A02		crol	CG14938 , crol gamma , crol beta , crol alpha , clone 2.48 , clone 1.74 , anon-EST:Liang-2.48 , anon-EST:Liang-1.74 , l(2)s2346 , l(2)04418 , crol	crooked legs	crooked legs	FBgn0020309	regulation of transcription from RNA polymerase II promoter ; GO:0006357 | inferred from sequence or structural similarity with EMBL:AF082568; protein_id:AAD38426.1 , cell adhesion ; GO:0007155 | inferred from mutant phenotype , imaginal disc-derived wing morphogenesis ; GO:0007476 | inferred from genetic interaction with if AND inferred from genetic interaction with mys AND inferred from mutant …	nucleus ; GO:0005634 | inferred from electronic annotation with InterPro:IPR007086	RNA polymerase II transcription factor activity ; GO:0003702 | inferred from sequence or structural similarity with EMBL:AF082568; protein_id:AAD38426.1 , zinc ion binding ; GO:0008270 | inferred from electronic annotation with InterPro:IPR007086, InterPro:IPR007087, InterPro:IPR015880 , nucleic acid binding ; GO:0003676 | inferred from electronic annotation with InterPro:IPR007086, InterPro:IPR0…
y[d2] w[1118] P{ry[+t7.2]=ey-FLP.N}2 P{GMR-lacZ.C(38.1)}TPN1; P{w[+mC]=lacW}crp[k00809] P{ry[+t7.2]=neoFRT}40A/CyO y[+]	Mitotic	kyoto	10362	111066	L			035F01		crp	AP4 , AP-4 , BG:DS02740.3 , l(2)35Fd , dAP-4 , l(2)k00809 , unnamed , 35F(AT)[[17]] , l(2)k03505 , l(2)00232 , CG7664 , l(2)SH1614 , MS:35F.AT17 , crp , l(2)SH2 1614	cropped	cropped	FBgn0001994	regulation of transcription ; GO:0045449 | inferred from electronic annotation with InterPro:IPR001092, InterPro:IPR011598	nucleus ; GO:0005634 | inferred from sequence or structural similarity	protein binding ; GO:0005515 | inferred from physical interaction with Myo10A , RNA polymerase II transcription factor activity ; GO:0003702 | non-traceable author statement , transcription regulator activity ; GO:0030528 | inferred from electronic annotation with InterPro:IPR001092, InterPro:IPR011598
y[d2] w[1118] P{ry[+t7.2]=ey-FLP.N}2 P{GMR-lacZ.C(38.1)}TPN1; P{y[+mDint2] w[BR.E.BR]=SUPor-P}crp[KG08234] P{ry[+t7.2]=neoFRT}40A/CyO y[+]	Mitotic	kyoto	14704	111622	LT2	variable size and LT		035F01		crp	AP4 , AP-4 , BG:DS02740.3 , l(2)35Fd , dAP-4 , l(2)k00809 , unnamed , 35F(AT)[[17]] , l(2)k03505 , l(2)00232 , CG7664 , l(2)SH1614 , MS:35F.AT17 , crp , l(2)SH2 1614	cropped	cropped	FBgn0001994	regulation of transcription ; GO:0045449 | inferred from electronic annotation with InterPro:IPR001092, InterPro:IPR011598	nucleus ; GO:0005634 | inferred from sequence or structural similarity	protein binding ; GO:0005515 | inferred from physical interaction with Myo10A , RNA polymerase II transcription factor activity ; GO:0003702 | non-traceable author statement , transcription regulator activity ; GO:0030528 | inferred from electronic annotation with InterPro:IPR001092, InterPro:IPR011598
y[d2] w[1118] P{ry[+t7.2]=ey-FLP.N}2 P{GMR-lacZ.C(38.1)}TPN1; P{w[+mC]=lacW}l(2)k14902[k14902] P{ry[+t7.2]=neoFRT}40A/CyO y[+]	Mitotic	kyoto	11138	111343				029B01		CSN8	CG13383 , CG42522 , Dch8 , CG33297 , CH8 , CSN8 , csn8 , Csn8	CSN8	Drosophila COP9 signalosome homolog 8 , CSN8	FBgn0028835	-	signalosome ; GO:0008180 | inferred from sequence or structural similarity with UniProtKB:Q8VBV7	-	CG7627	Dme_CG7627 , CG7627	CG7627	CG7627	FBgn0032026	transport ; GO:0006810 | inferred from electronic annotation with InterPro:IPR001140, InterPro:IPR011527	ATP-binding cassette (ABC) transporter complex ; GO:0043190 | inferred from sequence or structural similarity with EMBL:Z49144 , integral to membrane ; GO:0016021 | inferred from electronic annotation with InterPro:IPR001140, InterPro:IPR011527	ATPase activity, coupled to transmembrane movement of substances ; GO:0042626 | inferred from sequence or structural similarity with EMBL:AF071202 , transporter activity ; GO:0005215 | inferred from sequence or structural similarity with EMBL:Z49144 , xenobiotic-transporting ATPase activity ; GO:0008559 | inferred from sequence or structural similarity with EMBL:Z49144 , ATP binding ; GO:0005524 …
y[d2] w[1118] P{ry[+t7.2]=ey-FLP.N}2 P{GMR-lacZ.C(38.1)}TPN1; P{y[+mDint2] w[BR.E.BR]=SUPor-P}CycE[KG00239] P{ry[+t7.2]=neoFRT}40A/CyO y[+]	Mitotic	kyoto	13071	111513				035D04		CycE	CycE , CyclE , DmCycE , cycE , cyclinE , DmcycE , Cyc E , D-CycE , fond , BG:DS07108.3 , l(2)35Dd , CyeE , l(2)k05007 , l(2)k02602 , l(2)br37 , DmcyclinE , unnamed , l35Dd , br37 , CDI7 , l(2)k02514 , l(2)05206 , cdi7 , Cdi7 , CG3938 , CYCE , dm-cycE , cycline	Cyclin E	CyclinE , cycline E , cyclin E , cyclinE , fondue , Cyclin E , Cyclin-dependent kinase interactor 7	FBgn0010382	regulation of protein amino acid phosphorylation ; GO:0001932 | inferred from direct assay , JAK-STAT cascade ; GO:0007259 | inferred from genetic interaction with hop , cell adhesion ; GO:0007155 | inferred from mutant phenotype , cell cycle ; GO:0007049 | inferred from mutant phenotype , regulation of cell shape ; GO:0008360 | inferred from mutant phenotype , G1/S transition of mitotic cell cyc…	nuclear cyclin-dependent protein kinase holoenzyme complex ; GO:0019908 | non-traceable author statement , nucleus ; GO:0005634 | inferred from electronic annotation with InterPro:IPR004367	cyclin-dependent protein kinase regulator activity ; GO:0016538 | inferred from direct assay
y[d2] w[1118] P{ry[+t7.2]=ey-FLP.N}2 P{GMR-lacZ.C(38.1)}TPN1; P{y[+mDint2] w[BR.E.BR]=SUPor-P}CycE[KG07848] P{ry[+t7.2]=neoFRT}40A/CyO y[+]	Mitotic	kyoto	15121	111678				035D06		CycE	CycE , CyclE , DmCycE , cycE , cyclinE , DmcycE , Cyc E , D-CycE , fond , BG:DS07108.3 , l(2)35Dd , CyeE , l(2)k05007 , l(2)k02602 , l(2)br37 , DmcyclinE , unnamed , l35Dd , br37 , CDI7 , l(2)k02514 , l(2)05206 , cdi7 , Cdi7 , CG3938 , CYCE , dm-cycE , cycline	Cyclin E	CyclinE , cycline E , cyclin E , cyclinE , fondue , Cyclin E , Cyclin-dependent kinase interactor 7	FBgn0010382	regulation of protein amino acid phosphorylation ; GO:0001932 | inferred from direct assay , JAK-STAT cascade ; GO:0007259 | inferred from genetic interaction with hop , cell adhesion ; GO:0007155 | inferred from mutant phenotype , cell cycle ; GO:0007049 | inferred from mutant phenotype , regulation of cell shape ; GO:0008360 | inferred from mutant phenotype , G1/S transition of mitotic cell cyc…	nuclear cyclin-dependent protein kinase holoenzyme complex ; GO:0019908 | non-traceable author statement , nucleus ; GO:0005634 | inferred from electronic annotation with InterPro:IPR004367	cyclin-dependent protein kinase regulator activity ; GO:0016538 | inferred from direct assay
l(2)SH1180	Mitotic	szeged		l(2)SH1180				39A1		Dap160	dap160 , CG1099 , Dap160/intersectin , DAP160 , DAP-160 , p160 , Dap160	Dynamin associated protein 160	Dynamin associated protein 160 , Intersectin	FBgn0023388	protein localization ; GO:0008104 | inferred from mutant phenotype , synaptic growth at neuromuscular junction ; GO:0051124 | inferred from mutant phenotype , synaptic vesicle endocytosis ; GO:0048488 | inferred from mutant phenotype , neurotransmitter secretion ; GO:0007269 | non-traceable author statement	presynaptic membrane ; GO:0042734 | colocalizes_with inferred from direct assay	protein binding ; GO:0005515 | traceable author statement , calcium ion binding ; GO:0005509 | inferred from electronic annotation with InterPro:IPR002048, InterPro:IPR011992
y[d2] w[1118] P{ry[+t7.2]=ey-FLP.N}2 P{GMR-lacZ.C(38.1)}TPN1; P{w[+mC]=lacW}syt[k05909] P{ry[+t7.2]=neoFRT}40A/CyO y[+]	Mitotic	kyoto	10586	111188	LT1		slightly smaller cells, good puncta	023A06-023B01		daw	daw , CG16987 , Alp23b , Alp , ALP23B , Alp23B , DAW , cg16987	dawdle	dActivin2 , Activin-Like Protein , Activin Like Protein at 23B , dawdle , Activin like protein , Dawdle	FBgn0031461	transforming growth factor beta receptor signaling pathway ; GO:0007179 | inferred from sequence or structural similarity with UniProtKB:P43032 , activin receptor signaling pathway ; GO:0032924 | inferred from direct assay , axon guidance ; GO:0007411 | inferred from mutant phenotype , growth ; GO:0040007 | inferred from electronic annotation with InterPro:IPR001111 , proteolysis ; GO:0006508 | i…	-	transforming growth factor beta receptor binding ; GO:0005160 | inferred from sequence or structural similarity with UniProtKB:P43032 , growth factor activity ; GO:0008083 | inferred from electronic annotation with InterPro:IPR001111, InterPro:IPR001839, InterPro:IPR017948 , metallopeptidase activity ; GO:0008237 | inferred from electronic annotation with InterPro:IPR006025 , zinc ion binding ; G…
y[d2] w[1118] P{ry[+t7.2]=ey-FLP.N}2 P{GMR-lacZ.C(38.1)}TPN1; P{w[+mC]=lacW}dbe[k05428] P{ry[+t7.2]=neoFRT}40A/CyO y[+]	Mitotic	kyoto	12169	111429	S	partial lethal	small cells, low GFP, no puncta	021E02		dbe	l(2)k06708 , l(2)k05428 , CG4258 , dbe , DBE	dribble	dribble , Dribble	FBgn0020305	rRNA processing ; GO:0006364 | inferred from mutant phenotype	nucleolus ; GO:0005730 | inferred from direct assay , nucleoplasm ; GO:0005654 | inferred from direct assay	RNA binding ; GO:0003723 | inferred from electronic annotation with InterPro:IPR004087, InterPro:IPR004088
y[d2] w[1118] P{ry[+t7.2]=ey-FLP.N}2 P{GMR-lacZ.C(38.1)}TPN1; P{w[+mC]=lacW}Ddc[k02104] P{ry[+t7.2]=neoFRT}40A/CyO y[+]	Mitotic	kyoto	10508	111145				037C01		Ddc	Dopa decarboxylase , DDC , CG10697 , unnamed , ddc , AADC , 5-HT , fDDC , DdcDm , l(2)k02104 , l(2)37Ch , l(2)37Bl , Ddc	Dopa decarboxylase	Dopa decarboxylase , dopa decarboxylase , transcription unit No. 3 , dopadecarboxylase , Dopadecarboxylase , DOPA decarboxylase	FBgn0000422	dopamine biosynthetic process from tyrosine ; GO:0006585 | inferred from mutant phenotype , serotonin biosynthetic process from tryptophan ; GO:0006587 | inferred from mutant phenotype , learning or memory ; GO:0007611 | non-traceable author statement , catecholamine metabolic process ; GO:0006584 | non-traceable author statement , courtship behavior ; GO:0007619 | non-traceable author statement …	-	aromatic-L-amino-acid decarboxylase activity ; GO:0004058 | inferred from mutant phenotype , pyridoxal phosphate binding ; GO:0030170 | inferred from electronic annotation with InterPro:IPR002129, InterPro:IPR015421, InterPro:IPR015422
l(2)SH2164	Mitotic	szeged		l(2)SH2164				39A1		del	del , CG9252	deadlock	CG9252 , deadlock	FBgn0086251	karyosome formation ; GO:0030717 | inferred from mutant phenotype , fusome organization ; GO:0045478 | inferred from mutant phenotype , oocyte localization during germarium-derived egg chamber formation ; GO:0030720 | inferred from mutant phenotype , germarium-derived egg chamber formation ; GO:0007293 | inferred from mutant phenotype , oogenesis ; GO:0048477 | inferred from mutant phenotype	cellular_component ; GO:0005575 | no biological data available	molecular_function ; GO:0003674 | no biological data available
y[d2] w[1118] P{ry[+t7.2]=ey-FLP.N}2 P{GMR-lacZ.C(38.1)}TPN1; P{y[+mDint2] w[BR.E.BR]=SUPor-P}CG9252[KG10262] P{ry[+t7.2]=neoFRT}40A/CyO y[+]	Mitotic	kyoto	15249	111695				039A04		del	del , CG9252	deadlock	CG9252 , deadlock	FBgn0086251	karyosome formation ; GO:0030717 | inferred from mutant phenotype , fusome organization ; GO:0045478 | inferred from mutant phenotype , oocyte localization during germarium-derived egg chamber formation ; GO:0030720 | inferred from mutant phenotype , germarium-derived egg chamber formation ; GO:0007293 | inferred from mutant phenotype , oogenesis ; GO:0048477 | inferred from mutant phenotype	cellular_component ; GO:0005575 | no biological data available	molecular_function ; GO:0003674 | no biological data available
y[d2] w[1118] P{ry[+t7.2]=ey-FLP.N}2 P{GMR-lacZ.C(38.1)}TPN1; P{w[+mC]=lacW}dl[k10816], l(2)k10816[k10816] P{ry[+t7.2]=neoFRT}40A/CyO y[+]	Mitotic	kyoto	11006	111296				036C09		dl	dl , CG6667 , dL , fs(2)k10816 , anon-EST:GressD7 , mat(2)dorsal , Dl , DL , GSd447	dorsal	dorsal , Dorsal	FBgn0260632	immune response ; GO:0006955 | inferred from expression pattern , plasmatocyte differentiation ; GO:0042387 | inferred from mutant phenotype , maternal determination of anterior/posterior axis, embryo ; GO:0008358 | inferred from mutant phenotype , defense response ; GO:0006952 | traceable author statement , regulation of transcription, DNA-dependent ; GO:0006355 | inferred from sequence or struc…	cytoplasm ; GO:0005737 | inferred from direct assay , nucleus ; GO:0005634 | inferred from direct assay , neuromuscular junction ; GO:0031594 | inferred from direct assay	transcription factor activity ; GO:0003700 | inferred from sequence or structural similarity with MGD:Rel; MGI:MGI:97897 , DNA binding ; GO:0003677 | non-traceable author statement , morphogen activity ; GO:0016015 | non-traceable author statement , protein binding ; GO:0005515 | inferred from physical interaction with Dip3 AND inferred from physical interaction with lwr AND inferred from physica…
y[d2] w[1118] P{ry[+t7.2]=ey-FLP.N}2 P{GMR-lacZ.C(38.1)}TPN1; P{y[+mDint2] w[BR.E.BR]=SUPor-P}KG04600 P{ry[+t7.2]=neoFRT}40A/CyO y[+]	Mitotic	kyoto	14268	111592				022F01		dpp	dpp , Dpp , BMP , DPP , TGF-beta , TGFbeta , Dm-DPP , TGF-b , CG9885 , l(2)k17036 , unnamed , l(2)10638 , l(2)22Fa , shv , M(2)LS1 , ho , blk , Tg , M(2)23AB , Hin-d , DPP-C	decapentaplegic	shortvein , Decapentaplegic/Bone Morphogenetic Protein , heldout , blink , Tegula , Haplo-insufficient , decapentaplegic , Decapentaplegic , bone morphogenic protein , bone morphogenetic protein	FBgn0000490	eye-antennal disc morphogenesis ; GO:0007455 | inferred from mutant phenotype , germ-line stem cell division ; GO:0042078 | inferred from mutant phenotype , germ-line stem cell maintenance ; GO:0030718 | inferred from mutant phenotype , imaginal disc development ; GO:0007444 | traceable author statement , hindgut morphogenesis ; GO:0007442 | inferred from mutant phenotype , imaginal disc-derived …	extracellular region ; GO:0005576 | non-traceable author statement , extracellular space ; GO:0005615 | inferred from direct assay , intracellular ; GO:0005622 | inferred from direct assay	transforming growth factor beta receptor binding ; GO:0005160 | inferred from sequence or structural similarity with HGNC_gene:BMP4; HGNC:1071; OMIM:112262 , morphogen activity ; GO:0016015 | non-traceable author statement , signal transducer activity ; GO:0004871 | traceable author statement , specific transcriptional repressor activity ; GO:0016566 | inferred from mutant phenotype , protein bin…
l(2)SH2147	Mitotic	szeged		l(2)SH2147	S	variable size		30D4-E1		Dref	DREF , DmDREF , p80/DREF , p80 , dDREF , CG5838 , Dref , dref	DNA replication-related element factor	DNA-replication-related element factor , DNA replication-related element factor , DRE-binding factor	FBgn0015664	regulation of transcription from RNA polymerase II promoter ; GO:0006357 | inferred from mutant phenotype , DNA replication ; GO:0006260 | traceable author statement , mitochondrial DNA replication ; GO:0006264 | traceable author statement , regulation of transcription, DNA-dependent ; GO:0006355 | traceable author statement , regulation of cell cycle ; GO:0051726 | non-traceable author statement…	transcription factor complex ; GO:0005667 | inferred from physical interaction with Trf2	transcription factor activity ; GO:0003700 | traceable author statement , DNA binding ; GO:0003677 | inferred from electronic annotation with InterPro:IPR003656
y[d2] w[1118] P{ry[+t7.2]=ey-FLP.N}2 P{GMR-lacZ.C(38.1)}TPN1; P{y[+mDint2] w[BR.E.BR]=SUPor-P}KG05386 P{ry[+t7.2]=neoFRT}40A/CyO y[+]	Mitotic	kyoto	14594	111610				022A06		Dyak\chinmo	dyak_GLEANR_1897 , GE17659 , Dyak\chinmo , CG31666 , Dyak\GE17659	chinmo	chinmo	FBgn0235110	-	-	-
l(2)SH1330	Mitotic	szeged		l(2)SH1330				35B7		dyn-p25	p25 , CG10846 , DS00929.1 , l(2)35Bf , BG:DS00929.1 , l(2)br2 , br2 , C4 , dyn-p25	dynactin-subunit-p25	dynactin, p25 subunit , dynactin-subunit-p25 , lethal 2 in the black-reduced region , lethal group C4 , lethal(2)35Bf	FBgn0040228	microtubule-based movement ; GO:0007018 | inferred from sequence or structural similarity	dynactin complex ; GO:0005869 | inferred from sequence or structural similarity	transferase activity ; GO:0016740 | inferred from electronic annotation with InterPro:IPR001451, InterPro:IPR011004
y[d2] w[1118] P{ry[+t7.2]=ey-FLP.N}2 P{GMR-lacZ.C(38.1)}TPN1; P{w[+mC]=lacW}ebi[k16213] P{ry[+t7.2]=neoFRT}40A/CyO y[+]	Mitotic	kyoto	11166	111356				021C02		ebi	ebi , Ebi , Tbl1 , Tb11 , l(2)k16213 , CG4063	ebi	beta transducin-like 1 protein , ebi , Ebi	FBgn0023444	regulation of epidermal growth factor receptor signaling pathway ; GO:0042058 | inferred from mutant phenotype , Notch signaling pathway ; GO:0007219 | traceable author statement , epidermal growth factor receptor signaling pathway ; GO:0007173 | traceable author statement , regulation of proteolysis ; GO:0030162 | traceable author statement , compound eye cone cell fate commitment ; GO:0042676 |…	nucleus ; GO:0005634 | inferred from direct assay	GTP binding ; GO:0005525 | inferred from sequence or structural similarity , protein binding ; GO:0005515 | inferred from physical interaction with phyl
y[d2] w[1118] P{ry[+t7.2]=ey-FLP.N}2 P{GMR-lacZ.C(38.1)}TPN1; P{w[+mC]=lacW}ed[k01102] P{ry[+t7.2]=neoFRT}40A/CyO y[+]	Mitotic	kyoto	10490	111134				024D04		ed	ed , CG16842 , E(Elp)[24D] , CT13476 , CT35484 , l(2)k01102 , 1X5 , E(Elp)24D , CG15424 , CG12676 , Ed	echinoid	echinoid , Echinoid	FBgn0000547	epidermal growth factor receptor signaling pathway ; GO:0007173 | inferred from mutant phenotype , cell adhesion ; GO:0007155 | inferred from sequence or structural similarity , negative regulation of epidermal growth factor receptor signaling pathway ; GO:0042059 | inferred from genetic interaction with Egfr AND inferred from genetic interaction with Gap1 AND inferred from genetic interaction wi…	integral to membrane ; GO:0016021 | inferred from sequence or structural similarity , plasma membrane ; GO:0005886 | inferred from direct assay , cell-cell adherens junction ; GO:0005913 | inferred from direct assay	protein binding ; GO:0005515 | inferred from physical interaction with Grip
y[d2] w[1118] P{ry[+t7.2]=ey-FLP.N}2 P{GMR-lacZ.C(38.1)}TPN1; P{w[+mC]=lacW}eIF-3p40[k09003] P{ry[+t7.2]=neoFRT}40A/CyO y[+]	Mitotic	kyoto	10845	111254	LT3	mostly lethal, small, very mild redistribution of lyso to puncta	mild if any puncta	025C03		eIF-3p40	eIf3-p44 , eIF3-S3 , CG9124 , l(2)k09003 , eIF-3 , BcDNA:GM14618 , eIF-3p40	Eukaryotic initiation factor 3 p40 subunit	Eukaryotic initiation factor 3 p40 subunit	FBgn0022023	translational initiation ; GO:0006413 | inferred from sequence or structural similarity	cytosol ; GO:0005829 | inferred from sequence or structural similarity , eukaryotic translation initiation factor 3 complex ; GO:0005852 | inferred from sequence or structural similarity	translation initiation factor activity ; GO:0003743 | inferred from sequence or structural similarity
	RNAI	shizuoka		9124R-1				3		eIF-3p40	eIf3-p44 , eIF3-S3 , CG9124 , l(2)k09003 , eIF-3 , BcDNA:GM14618 , eIF-3p40	Eukaryotic initiation factor 3 p40 subunit	Eukaryotic initiation factor 3 p40 subunit	FBgn0022023	translational initiation ; GO:0006413 | inferred from sequence or structural similarity	cytosol ; GO:0005829 | inferred from sequence or structural similarity , eukaryotic translation initiation factor 3 complex ; GO:0005852 | inferred from sequence or structural similarity	translation initiation factor activity ; GO:0003743 | inferred from sequence or structural similarity
	RNAI	shizuoka		9124R-2				3		eIF-3p40	eIf3-p44 , eIF3-S3 , CG9124 , l(2)k09003 , eIF-3 , BcDNA:GM14618 , eIF-3p40	Eukaryotic initiation factor 3 p40 subunit	Eukaryotic initiation factor 3 p40 subunit	FBgn0022023	translational initiation ; GO:0006413 | inferred from sequence or structural similarity	cytosol ; GO:0005829 | inferred from sequence or structural similarity , eukaryotic translation initiation factor 3 complex ; GO:0005852 | inferred from sequence or structural similarity	translation initiation factor activity ; GO:0003743 | inferred from sequence or structural similarity
y[d2] w[1118] P{ry[+t7.2]=ey-FLP.N}2 P{GMR-lacZ.C(38.1)}TPN1; P{w[+mC]=lacW}eIF-4a[k01501] P{ry[+t7.2]=neoFRT}40A/CyO y[+]	Mitotic	kyoto	10506	111143	L			026B02		eIF-4a	eIF4A , eIF-4a-I , Dm-eIF4A , eif4A , Eif-4a , EIF-4A , DmRH2 , CG9075 , eIF-4A , EiF4A , l(2L)162 , eif-4a , 2439 , l(2)k01501 , unnamed , l(2)gdh-4 , Su(dpp)YE9 , l(2)26Ac , l(2)162 , l(2)02439 , anon26A , anon-26Aa , Eif4a , eIF-4a	Eukaryotic initiation factor 4a	Eukaryotic initiation factor 4a	FBgn0001942	dorsal/ventral axis specification ; GO:0009950 | inferred from mutant phenotype , translational initiation ; GO:0006413 | inferred from sequence or structural similarity with SGD_LOCUS:TIF1; SGD:S0001767 , imaginal disc growth ; GO:0007446 | traceable author statement , instar larval development ; GO:0002168 | traceable author statement , DNA unwinding during replication ; GO:0006268 | non-tracea…	eukaryotic translation initiation factor 4F complex ; GO:0016281 | inferred from sequence or structural similarity with SGD_LOCUS:TIF1; SGD:S0001767 , cytosol ; GO:0005829 | non-traceable author statement , nucleus ; GO:0005634 | inferred by curator from GO:0000381	RNA helicase activity ; GO:0003724 | inferred from sequence or structural similarity , translation initiation factor activity ; GO:0003743 | inferred from sequence or structural similarity with SGD_LOCUS:TIF1; SGD:S0001767 , RNA cap binding ; GO:0000339 | non-traceable author statement , mRNA binding ; GO:0003729 | non-traceable author statement , single-stranded DNA-dependent ATP-dependent DNA h…
y[d2] w[1118] P{ry[+t7.2]=ey-FLP.N}2 P{GMR-lacZ.C(38.1)}TPN1; P{w[+mC]=lacW}emb[k16715] P{ry[+t7.2]=neoFRT}40A/CyO y[+]	Mitotic	kyoto	11195	111361	L	mostly cell lethal, occaisional very small cells with LT		029C01-029C03		emb	crm1 , CRM1 , Crm1 , dCRM1 , l(2)k16715 , CG13387 , emb , DCRM1	embargoed	Exportin , Chromosomal region maintenance 1 , embargoed	FBgn0020497	protein export from nucleus ; GO:0006611 | non-traceable author statement , multicellular organismal development ; GO:0007275 | inferred from direct assay , protein transport ; GO:0015031 | inferred from direct assay , nuclear export ; GO:0051168 | inferred from direct assay , protein import into nucleus, docking ; GO:0000059 | inferred from electronic annotation with InterPro:IPR001494	nuclear pore ; GO:0005643 | inferred from mutant phenotype , cytoplasm ; GO:0005737 | inferred from electronic annotation with InterPro:IPR001494	nuclear export signal receptor activity ; GO:0005049 | non-traceable author statement , protein binding ; GO:0005515 | inferred from physical interaction with mbo , protein transporter activity ; GO:0008565 | inferred from direct assay
y[d2] w[1118] P{ry[+t7.2]=ey-FLP.N}2 P{GMR-lacZ.C(38.1)}TPN1; P{y[+mDint2] w[BR.E.BR]=SUPor-P}esc[KG07458] P{ry[+t7.2]=neoFRT}40A/CyO y[+]	Mitotic	kyoto	15112	111674				033A02		esc	ESC , dESC , Esc , CG14941 , L41867 , esc , sc	extra sexcombs	extra sex combs , extra sexcombs , Extra sex combs , Extra Sex Combs , extra sex comb	FBgn0000588	chromatin silencing ; GO:0006342 | non-traceable author statement , gene silencing ; GO:0016458 | inferred from genetic interaction with ph-p AND inferred from mutant phenotype , histone methylation ; GO:0016571 | inferred from direct assay , dendrite morphogenesis ; GO:0048813 | inferred from mutant phenotype , neuron development ; GO:0048666 | inferred from mutant phenotype , muscle development…	nucleus ; GO:0005634 | inferred from direct assay , ESC/E(Z) complex ; GO:0035098 | inferred from direct assay , nuclear chromatin ; GO:0000790 | inferred from sequence or structural similarity with UniProtKB:Q8ST83	histone lysine N-methyltransferase activity (H3-K27 specific) ; GO:0046976 | contributes_to inferred by curator from GO:0035098 , histone lysine N-methyltransferase activity (H3-K9 specific) ; GO:0046974 | contributes_to inferred by curator from GO:0035098 , DNA binding ; GO:0003677 | inferred from sequence or structural similarity with UniProtKB:Q8ST83 , protein binding ; GO:0005515 | inferred f…
y[d2] w[1118] P{ry[+t7.2]=ey-FLP.N}2 P{GMR-lacZ.C(38.1)}TPN1; P{w[+mC]=lacW}esg[k00606] P{ry[+t7.2]=neoFRT}40A/CyO y[+]	Mitotic	kyoto	10359	111064				035D02		esg	esg , CG3758 , BG:DS07851.7 , l(2)35Ce , l(2)br43 , wiz , l(2)esg , l35Ce , dgl , 4B7 , br43 , shof , l(2)4B7 , l(2)07082 , flg , Esg	escargot	escargot , wizard , shut off , Fusion-1 , fleabag , double glazed , D.m.Escargot	FBgn0001981	maintenance of imaginal histoblast diploidy ; GO:0007489 | inferred from mutant phenotype , regulation of transcription from RNA polymerase II promoter ; GO:0006357 | inferred from sequence or structural similarity with EMBL:U79550 , fusion cell fate specification ; GO:0035156 | traceable author statement , open tracheal system development ; GO:0007424 | non-traceable author statement , periphera…	nucleus ; GO:0005634 | inferred from sequence or structural similarity with EMBL:U79550	specific RNA polymerase II transcription factor activity ; GO:0003704 | inferred from sequence or structural similarity with EMBL:U79550 , RNA polymerase II transcription factor activity ; GO:0003702 | inferred from sequence or structural similarity , DNA binding ; GO:0003677 | non-traceable author statement , electron carrier activity ; GO:0009055 | inferred from electronic annotation with Inter…
y[d2] w[1118] P{ry[+t7.2]=ey-FLP.N}2 P{GMR-lacZ.C(38.1)}TPN1; P{w[+mC]=lacW}ex[k12913] P{ry[+t7.2]=neoFRT}40A/CyO y[+]	Mitotic	kyoto	11067	111316				021C04-021C06		ex	ex , CG4114 , l(2)01270 , 1270 , l(2)k12913 , l(2)ey , brl , Ex	expanded	expanded , braille , Expanded	FBgn0004583	negative regulation of imaginal disc growth ; GO:0045571 | traceable author statement , imaginal disc development ; GO:0007444 | non-traceable author statement , regulation of cell proliferation ; GO:0042127 | non-traceable author statement , signal transduction ; GO:0007165 | non-traceable author statement , regulation of growth ; GO:0040008 | inferred from genetic interaction with RpL36 , negat…	apical plasma membrane ; GO:0016324 | inferred from direct assay , zonula adherens ; GO:0005915 | traceable author statement , cytoskeleton ; GO:0005856 | inferred from electronic annotation with InterPro:IPR000299	protein binding ; GO:0005515 | inferred from physical interaction with Mer
y[d2] w[1118] P{ry[+t7.2]=ey-FLP.N}2 P{GMR-lacZ.C(38.1)}TPN1; P{w[+mC]=lacW}l(2)k06506[k06506] P{ry[+t7.2]=neoFRT}40A/CyO y[+]	Mitotic	kyoto	10630	111199				021C02		ex	ex , CG4114 , l(2)01270 , 1270 , l(2)k12913 , l(2)ey , brl , Ex	expanded	expanded , braille , Expanded	FBgn0004583	negative regulation of imaginal disc growth ; GO:0045571 | traceable author statement , imaginal disc development ; GO:0007444 | non-traceable author statement , regulation of cell proliferation ; GO:0042127 | non-traceable author statement , signal transduction ; GO:0007165 | non-traceable author statement , regulation of growth ; GO:0040008 | inferred from genetic interaction with RpL36 , negat…	apical plasma membrane ; GO:0016324 | inferred from direct assay , zonula adherens ; GO:0005915 | traceable author statement , cytoskeleton ; GO:0005856 | inferred from electronic annotation with InterPro:IPR000299	protein binding ; GO:0005515 | inferred from physical interaction with Mer
y[d2] w[1118] P{ry[+t7.2]=ey-FLP.N}2 P{GMR-lacZ.C(38.1)}TPN1; P{w[+mC]=lacW}l(2)k07005[k07005] P{ry[+t7.2]=neoFRT}40A/CyO y[+]	Mitotic	kyoto	10651	111206				021C02		ex	ex , CG4114 , l(2)01270 , 1270 , l(2)k12913 , l(2)ey , brl , Ex	expanded	expanded , braille , Expanded	FBgn0004583	negative regulation of imaginal disc growth ; GO:0045571 | traceable author statement , imaginal disc development ; GO:0007444 | non-traceable author statement , regulation of cell proliferation ; GO:0042127 | non-traceable author statement , signal transduction ; GO:0007165 | non-traceable author statement , regulation of growth ; GO:0040008 | inferred from genetic interaction with RpL36 , negat…	apical plasma membrane ; GO:0016324 | inferred from direct assay , zonula adherens ; GO:0005915 | traceable author statement , cytoskeleton ; GO:0005856 | inferred from electronic annotation with InterPro:IPR000299	protein binding ; GO:0005515 | inferred from physical interaction with Mer
	RNAI	shizuoka		10372R-1				3		faf	CG1945 , BcDNA.LD22582 , BcDNA:LD22582 , faf , Faf	fat facets	fat facets , Fat facets	FBgn0005632	cellularization ; GO:0007349 | inferred from mutant phenotype , embryonic development ; GO:0009790 | inferred from mutant phenotype , mystery cell fate differentiation ; GO:0008583 | inferred from mutant phenotype , nuclear migration ; GO:0007097 | inferred from mutant phenotype , protein deubiquitination ; GO:0016579 | inferred from direct assay , ubiquitin-dependent protein catabolic process ; …	cytoplasm ; GO:0005737 | inferred from direct assay	ubiquitin-specific protease activity ; GO:0004843 | traceable author statement , ubiquitin thiolesterase activity ; GO:0004221 | inferred from electronic annotation with InterPro:IPR001394
y[d2] w[1118] P{ry[+t7.2]=ey-FLP.N}2 P{GMR-lacZ.C(38.1)}TPN1; P{w[+mC]=lacW}Fatp[k10307] P{ry[+t7.2]=neoFRT}40A/CyO y[+]	Mitotic	kyoto	10988	111287				031F05		Fatp	CG7400 , l(2)k10307 , anon-WO0121795.74 , Fatp , Dromel_CG7400_FBtr0080133_fatp_mORF , Dromel_CG7400_FBtr0080133_fatp_uORF	Fatty acid (long chain) transport protein	Fatty acid (long chain) transport protein	FBgn0021953	long-chain fatty acid transport ; GO:0015909 | inferred from sequence or structural similarity with UniProtKB:P97849 , metabolic process ; GO:0008152 | inferred from electronic annotation with InterPro:IPR000873	plasma membrane ; GO:0005886 | inferred from sequence or structural similarity	long-chain fatty acid transporter activity ; GO:0005324 | inferred from sequence or structural similarity , catalytic activity ; GO:0003824 | inferred from electronic annotation with InterPro:IPR000873
	RNAI	shizuoka		6226R-1				3		FK506-bp1	CG6226 , FK506bp1 , FKBP39 , FKbp39 , FK506-bp1	FK506-binding protein 1	FK506-binding protein 1	FBgn0013269	protein folding ; GO:0006457 | inferred from sequence or structural similarity with UniProtKB:Q26486	nucleus ; GO:0005634 | inferred from sequence or structural similarity with UniProtKB:Q26486	FK506 binding ; GO:0005528 | inferred from direct assay , peptidyl-prolyl cis-trans isomerase activity ; GO:0003755 | inferred from sequence or structural similarity with UniProtKB:Q26486
	RNAI	shizuoka		6226R-4				2		FK506-bp1	CG6226 , FK506bp1 , FKBP39 , FKbp39 , FK506-bp1	FK506-binding protein 1	FK506-binding protein 1	FBgn0013269	protein folding ; GO:0006457 | inferred from sequence or structural similarity with UniProtKB:Q26486	nucleus ; GO:0005634 | inferred from sequence or structural similarity with UniProtKB:Q26486	FK506 binding ; GO:0005528 | inferred from direct assay , peptidyl-prolyl cis-trans isomerase activity ; GO:0003755 | inferred from sequence or structural similarity with UniProtKB:Q26486
y[d2] w[1118] P{ry[+t7.2]=ey-FLP.N}2 P{GMR-lacZ.C(38.1)}TPN1; P{w[+mC]=lacW}FKBP59[k09010] P{ry[+t7.2]=neoFRT}40A/CyO y[+]	Mitotic	kyoto	10848	111255	LT2	possible cell shape phenotype--variable rounded cell and nucleus		030E01		FKBP59	CG4535 , dFKBP59 , l(2)k00424 , FKBP59-bp1 , l(2)k09010 , anon-WO0118547.161 , FKBP59	FK506-binding protein FKBP59	FK506-binding protein FKBP59	FBgn0029174	peripheral nervous system development ; GO:0007422 | traceable author statement , regulation of calcium ion transport ; GO:0051924 | inferred from direct assay , detection of light stimulus involved in visual perception ; GO:0050908 | inferred from physical interaction with inaD inferred from physical interaction with trpl , protein folding ; GO:0006457 | inferred from electronic annotation with …	inaD signaling complex ; GO:0016027 | inferred from physical interaction with inaD	FK506 binding ; GO:0005528 | inferred from sequence or structural similarity , peptidyl-prolyl cis-trans isomerase activity ; GO:0003755 | inferred from sequence or structural similarity , protein binding ; GO:0005515 | inferred from physical interaction with inaD inferred from physical interaction with trpl
	RNAI	shizuoka		4535R-2				2		FKBP59	CG4535 , dFKBP59 , l(2)k00424 , FKBP59-bp1 , l(2)k09010 , anon-WO0118547.161 , FKBP59	FK506-binding protein FKBP59	FK506-binding protein FKBP59	FBgn0029174	peripheral nervous system development ; GO:0007422 | traceable author statement , regulation of calcium ion transport ; GO:0051924 | inferred from direct assay , detection of light stimulus involved in visual perception ; GO:0050908 | inferred from physical interaction with inaD inferred from physical interaction with trpl , protein folding ; GO:0006457 | inferred from electronic annotation with …	inaD signaling complex ; GO:0016027 | inferred from physical interaction with inaD	FK506 binding ; GO:0005528 | inferred from sequence or structural similarity , peptidyl-prolyl cis-trans isomerase activity ; GO:0003755 | inferred from sequence or structural similarity , protein binding ; GO:0005515 | inferred from physical interaction with inaD inferred from physical interaction with trpl
	RNAI	shizuoka		4535R-3				3		FKBP59	CG4535 , dFKBP59 , l(2)k00424 , FKBP59-bp1 , l(2)k09010 , anon-WO0118547.161 , FKBP59	FK506-binding protein FKBP59	FK506-binding protein FKBP59	FBgn0029174	peripheral nervous system development ; GO:0007422 | traceable author statement , regulation of calcium ion transport ; GO:0051924 | inferred from direct assay , detection of light stimulus involved in visual perception ; GO:0050908 | inferred from physical interaction with inaD inferred from physical interaction with trpl , protein folding ; GO:0006457 | inferred from electronic annotation with …	inaD signaling complex ; GO:0016027 | inferred from physical interaction with inaD	FK506 binding ; GO:0005528 | inferred from sequence or structural similarity , peptidyl-prolyl cis-trans isomerase activity ; GO:0003755 | inferred from sequence or structural similarity , protein binding ; GO:0005515 | inferred from physical interaction with inaD inferred from physical interaction with trpl
y[d2] w[1118] P{ry[+t7.2]=ey-FLP.N}2 P{GMR-lacZ.C(38.1)}TPN1; P{y[+mDint2] w[BR.E.BR]=SUPor-P}KG08171 P{ry[+t7.2]=neoFRT}40A/CyO y[+]	Mitotic	kyoto	14939	111652				022B01		frtz	CG17657 , anon-WO0118547.105 , frtz , fritz	fritz	fritz	FBgn0086698	imaginal disc-derived wing hair site selection ; GO:0035320 | inferred from mutant phenotype , establishment of planar polarity ; GO:0001736 | inferred from mutant phenotype	-	-
y[d2] w[1118] P{ry[+t7.2]=ey-FLP.N}2 P{GMR-lacZ.C(38.1)}TPN1; P{y[+mDint2] w[BR.E.BR]=SUPor-P}gcm[KG01117] P{ry[+t7.2]=neoFRT}40A/CyO y[+]	Mitotic	kyoto	13195	111524				030B12		gcm	GCM1 , glide , GCM , glide/gcm , N7-4 , Gcm , ucc , l(2)N7-4 , CG12245 , gcm	glial cells missing	glide glide2 , glide , glial cell deficient , glial cells missing , upper class chordotonals , glial cells-missing	FBgn0014179	glial cell fate determination ; GO:0007403 | inferred from mutant phenotype , glial cell differentiation ; GO:0010001 | inferred from genetic interaction with gcm2 AND inferred from mutant phenotype , gliogenesis ; GO:0042063 | inferred from genetic interaction with gcm2 AND inferred from mutant phenotype , crystal cell differentiation ; GO:0042688 | NOT inferred from mutant phenotype , cell prol…	nucleus ; GO:0005634 | inferred from direct assay	DNA binding ; GO:0003677 | inferred from direct assay , transcription factor activity ; GO:0003700 | traceable author statement
y[d2] w[1118] P{ry[+t7.2]=ey-FLP.N}2 P{GMR-lacZ.C(38.1)}TPN1; P{w[+mC] y[+mDint2]=EPgy2}EY01335 P{ry[+t7.2]=neoFRT}40A/CyO y[+]	Mitotic	kyoto	15343	111702				030B05		Gdi	CG4422 , GDI , N7-3 , dGDI , rab GDI , l(2)N7-3 , GdI , Gdi	GDP dissociation inhibitor	Gdi-related , rab GDP dissociation inhibitor , GDP dissociation inhibitor , Rab GDP dissociation inhibitor	FBgn0004868	neurotransmitter secretion ; GO:0007269 | non-traceable author statement , vesicle-mediated transport ; GO:0016192 | non-traceable author statement , regulation of GTPase activity ; GO:0043087 | inferred from electronic annotation with InterPro:IPR002005 , protein transport ; GO:0015031 | inferred from electronic annotation with InterPro:IPR000806	synaptic vesicle ; GO:0008021 | non-traceable author statement	GDP-dissociation inhibitor activity ; GO:0005092 | inferred from direct assay , Rab GDP-dissociation inhibitor activity ; GO:0005093 | inferred from electronic annotation with InterPro:IPR000806
l(2)SH1811	Mitotic	szeged		l(2)SH1811	L			35D3		Gli	Gli , gli , CG3903 , n(2)k09033 , BG:DS09217.3 , l(2)35Dg , l(2)br45	Gliotactin	gliotactin , Gliotactin	FBgn0001987	establishment of blood-nerve barrier ; GO:0008065 | inferred from mutant phenotype , maintenance of imaginal disc-derived wing hair orientation ; GO:0035321 | inferred from mutant phenotype , septate junction assembly ; GO:0019991 | inferred from mutant phenotype , female meiosis chromosome segregation ; GO:0016321 | inferred from mutant phenotype , regulation of tube size, open tracheal system ;…	plasma membrane ; GO:0005886 | inferred from direct assay , septate junction ; GO:0005918 | inferred from direct assay	carboxylesterase activity ; GO:0004091 | inferred from sequence or structural similarity
y[d2] w[1118] P{ry[+t7.2]=ey-FLP.N}2 P{GMR-lacZ.C(38.1)}TPN1; P{y[+mDint2] w[BR.E.BR]=SUPor-P}KG00158 P{ry[+t7.2]=neoFRT}40A/CyO y[+]	Mitotic	kyoto	13053	111512	LT2	partial lethal		035D04		Gli	Gli , gli , CG3903 , n(2)k09033 , BG:DS09217.3 , l(2)35Dg , l(2)br45	Gliotactin	gliotactin , Gliotactin	FBgn0001987	establishment of blood-nerve barrier ; GO:0008065 | inferred from mutant phenotype , maintenance of imaginal disc-derived wing hair orientation ; GO:0035321 | inferred from mutant phenotype , septate junction assembly ; GO:0019991 | inferred from mutant phenotype , female meiosis chromosome segregation ; GO:0016321 | inferred from mutant phenotype , regulation of tube size, open tracheal system ;…	plasma membrane ; GO:0005886 | inferred from direct assay , septate junction ; GO:0005918 | inferred from direct assay	carboxylesterase activity ; GO:0004091 | inferred from sequence or structural similarity	CG3793	BG:DS09217.4 , CG3793	CG3793	CG3793	FBgn0028507	-	-	methyltransferase activity ; GO:0008168 | inferred from electronic annotation with InterPro:IPR007213
	RNAI	shizuoka		2125R-1				3		Gli	Gli , gli , CG3903 , n(2)k09033 , BG:DS09217.3 , l(2)35Dg , l(2)br45	Gliotactin	gliotactin , Gliotactin	FBgn0001987	establishment of blood-nerve barrier ; GO:0008065 | inferred from mutant phenotype , maintenance of imaginal disc-derived wing hair orientation ; GO:0035321 | inferred from mutant phenotype , septate junction assembly ; GO:0019991 | inferred from mutant phenotype , female meiosis chromosome segregation ; GO:0016321 | inferred from mutant phenotype , regulation of tube size, open tracheal system ;…	plasma membrane ; GO:0005886 | inferred from direct assay , septate junction ; GO:0005918 | inferred from direct assay	carboxylesterase activity ; GO:0004091 | inferred from sequence or structural similarity
l(2)SH0159	Mitotic	szeged		l(2)SH0159				22C3		GlyP	GP , l(2)k07918 , Glp1 , DGPH , CG7254 , BcDNA:LD24485 , anon-WO0257455.33 , GlyP	Glycogen phosphorylase	glycogen phosphorylase b , Glycogen phosphorylase	FBgn0004507	glycogen catabolic process ; GO:0005980 | inferred from mutant phenotype	protein complex ; GO:0043234 | inferred from direct assay	glycogen phosphorylase activity ; GO:0008184 | inferred from mutant phenotype , pyridoxal phosphate binding ; GO:0030170 | inferred from direct assay , protein homodimerization activity ; GO:0042803 | inferred from direct assay
y[d2] w[1118] P{ry[+t7.2]=ey-FLP.N}2 P{GMR-lacZ.C(38.1)}TPN1; P{w[+mC]=lacW}GlyP[k07918] ft[k07918] P{ry[+t7.2]=neoFRT}40A/CyO y[+]	Mitotic	kyoto	10692	111230				022C03		GlyP	GP , l(2)k07918 , Glp1 , DGPH , CG7254 , BcDNA:LD24485 , anon-WO0257455.33 , GlyP	Glycogen phosphorylase	glycogen phosphorylase b , Glycogen phosphorylase	FBgn0004507	glycogen catabolic process ; GO:0005980 | inferred from mutant phenotype	protein complex ; GO:0043234 | inferred from direct assay	glycogen phosphorylase activity ; GO:0008184 | inferred from mutant phenotype , pyridoxal phosphate binding ; GO:0030170 | inferred from direct assay , protein homodimerization activity ; GO:0042803 | inferred from direct assay
l(2)SH1606	Mitotic	szeged		l(2)SH1606				25B8-10		Gmd	Dm-gmd , CG8890 , l(2)SH1606 , Gmd , l(2)SH2 1606 , gmd , GMD , DmGMD	GDP-mannose 4,6-dehydratase	GDP-mannose 4,6-dehydratase , GDP-mannose dehydratase , GDP-D-mannose 4,6-dehydratase , GDP-mannose 4,6 dehydratase	FBgn0031661	'de novo' GDP-L-fucose biosynthetic process ; GO:0042351 | inferred from sequence or structural similarity with HGNC_gene:GMDS; HGNC:4369; OMIM:602884 , GDP-L-fucose biosynthetic process ; GO:0042350 | inferred from direct assay , GDP-mannose metabolic process ; GO:0019673 | inferred from electronic annotation with InterPro:IPR006368	intracellular ; GO:0005622 | inferred from electronic annotation with InterPro:IPR006368	GDP-mannose 4,6-dehydratase activity ; GO:0008446 | inferred from sequence or structural similarity with HGNC_gene:GMDS; HGNC:4369; OMIM:602884 , coenzyme binding ; GO:0050662 | inferred from electronic annotation with InterPro:IPR001509 , oxidoreductase activity ; GO:0016491 | inferred from electronic annotation with InterPro:IPR002198
y[d2] w[1118] P{ry[+t7.2]=ey-FLP.N}2 P{GMR-lacZ.C(38.1)}TPN1; P{w[+mC]=lacW}l(2)k10003a[k10003a] P{ry[+t7.2]=neoFRT}40A/CyO y[+]	Mitotic	kyoto	10963	111276	S	variable small cell, cell shape?? cells and nuclei looked rounder than normal		025B05		Gmd	Dm-gmd , CG8890 , l(2)SH1606 , Gmd , l(2)SH2 1606 , gmd , GMD , DmGMD	GDP-mannose 4,6-dehydratase	GDP-mannose 4,6-dehydratase , GDP-mannose dehydratase , GDP-D-mannose 4,6-dehydratase , GDP-mannose 4,6 dehydratase	FBgn0031661	'de novo' GDP-L-fucose biosynthetic process ; GO:0042351 | inferred from sequence or structural similarity with HGNC_gene:GMDS; HGNC:4369; OMIM:602884 , GDP-L-fucose biosynthetic process ; GO:0042350 | inferred from direct assay , GDP-mannose metabolic process ; GO:0019673 | inferred from electronic annotation with InterPro:IPR006368	intracellular ; GO:0005622 | inferred from electronic annotation with InterPro:IPR006368	GDP-mannose 4,6-dehydratase activity ; GO:0008446 | inferred from sequence or structural similarity with HGNC_gene:GMDS; HGNC:4369; OMIM:602884 , coenzyme binding ; GO:0050662 | inferred from electronic annotation with InterPro:IPR001509 , oxidoreductase activity ; GO:0016491 | inferred from electronic annotation with InterPro:IPR002198	CG3792	anon-EST:Posey8 , CG3792	CG3792	CG3792	FBgn0031662	protein amino acid glycosylation ; GO:0006486 | inferred from sequence or structural similarity with UniProtKB:O75352	integral to membrane ; GO:0016021 | inferred from sequence or structural similarity with CBS:TMHMM	-
y[d2] w[1118] P{ry[+t7.2]=ey-FLP.N}2 P{GMR-lacZ.C(38.1)}TPN1; P{w[+mC]=lacW}l(2)k15102[k15102] P{ry[+t7.2]=neoFRT}40A/CyO y[+]	Mitotic	kyoto	11139	111344				036A10		grp	grp , Grp , CHK1/Grapes , Chk1 , CG17161 , CHK1 , dChk1 , lemp , 1C , Pk?1 , Pk36A , DmChk1 , grps , chk1	grapes	grapes , last empress , Protein kinase-like 36A , Checkpoint kinase 1 , Chk1/Grapes , Grapes , checkpoint kinase 1	FBgn0011598	protein amino acid phosphorylation ; GO:0006468 | inferred from sequence or structural similarity , DNA damage checkpoint ; GO:0000077 | inferred from mutant phenotype AND inferred from sequence or structural similarity , regulation of syncytial blastoderm mitotic cell cycle ; GO:0007348 | inferred from mutant phenotype , cell cycle ; GO:0007049 | inferred from mutant phenotype , cell cycle arres…	nucleus ; GO:0005634 | inferred from direct assay	protein serine/threonine kinase activity ; GO:0004674 | inferred from sequence or structural similarity , protein kinase activity ; GO:0004672 | non-traceable author statement , ATP binding ; GO:0005524 | inferred from electronic annotation with InterPro:IPR000719, InterPro:IPR002290, InterPro:IPR015729, InterPro:IPR017441, InterPro:IPR017442
l(2)SH0114	Mitotic	szeged		l(2)SH0114	L			21B1		Gs1	GS1 , mt-gs , fs(2)throng , fs(2)P52 , GSI , gs-m , gsI , thg , l(2)21Bc , GsI , CG2718 , Gs1	Glutamine synthetase 1	glutamine synthetase I , Glutamate-ammonia ligase , mitochondrial glutamine synthetase , throng , Glutamine synthetase 1	FBgn0001142	glutamine metabolic process ; GO:0006541 | non-traceable author statement , glutamine biosynthetic process ; GO:0006542 | inferred from electronic annotation with InterPro:IPR008147	lipid particle ; GO:0005811 | inferred from direct assay , mitochondrion ; GO:0005739 | inferred from direct assay	glutamate-ammonia ligase activity ; GO:0004356 | inferred from direct assay , glutamate synthase activity ; GO:0015930 | non-traceable author statement
l(2)SH1586	Mitotic	szeged		l(2)SH1586				21D1		Gsc	gsc , D-gsc , D-Gsc , Pph25 , 60Mun2 , l(2)05341 , 60Mun1 , PPH25 , M72 , CG2851 , Gsc	Goosecoid	Muenster 72 , Goosecoid	FBgn0010323	regulation of transcription, DNA-dependent ; GO:0006355 | inferred from sequence or structural similarity with InterPro:IPR001356 , negative regulation of transcription ; GO:0016481 | non-traceable author statement	nucleus ; GO:0005634 | inferred from sequence or structural similarity with InterPro:IPR001356	transcription factor activity ; GO:0003700 | inferred from sequence or structural similarity with InterPro:IPR001356 , transcription repressor activity ; GO:0016564 | non-traceable author statement , sequence-specific DNA binding ; GO:0043565 | inferred from electronic annotation with InterPro:IPR001356
	RNAI	shizuoka		18548R				2		GstD10	DmGSTD10 , CG17392 , CG18548 , GstD10 , GSTD10	Glutathione S transferase D10	Glutathione S transferase D10	FBgn0042206	-	-	glutathione transferase activity ; GO:0004364 | inferred from direct assay
y[d2] w[1118] P{ry[+t7.2]=ey-FLP.N}2 P{GMR-lacZ.C(38.1)}TPN1; P{w[+mC]=lacW}heix[k11403] P{ry[+t7.2]=neoFRT}40A/CyO y[+]	Mitotic	kyoto	11031	111306				035F01		heix	l(2)35Fc , ipa-6d , BG:DS02740.7 , 124/1 , l(2)k12401 , CG5876 , heix	heixuedian	heixuedian , lethal(2)35Fc	FBgn0028375	menaquinone biosynthetic process ; GO:0009234 | inferred from electronic annotation with InterPro:IPR004657	integral to membrane ; GO:0016021 | inferred from sequence or structural similarity , membrane ; GO:0016020 | inferred from sequence or structural similarity with UniProtKB:Q9Y5Z9	prenyltransferase activity ; GO:0004659 | inferred from electronic annotation with InterPro:IPR000537
y[d2] w[1118] P{ry[+t7.2]=ey-FLP.N}2 P{GMR-lacZ.C(38.1)}TPN1; P{w[+mC]=lacW}l(2)35Df[k14423] P{ry[+t7.2]=neoFRT}40A/CyO y[+]	Mitotic	kyoto	12177	111433	S			035D04		heix	l(2)35Fc , ipa-6d , BG:DS02740.7 , 124/1 , l(2)k12401 , CG5876 , heix	heixuedian	heixuedian , lethal(2)35Fc	FBgn0028375	menaquinone biosynthetic process ; GO:0009234 | inferred from electronic annotation with InterPro:IPR004657	integral to membrane ; GO:0016021 | inferred from sequence or structural similarity , membrane ; GO:0016020 | inferred from sequence or structural similarity with UniProtKB:Q9Y5Z9	prenyltransferase activity ; GO:0004659 | inferred from electronic annotation with InterPro:IPR000537
y[d2] w[1118] P{ry[+t7.2]=ey-FLP.N}2 P{GMR-lacZ.C(38.1)}TPN1; P{w[+mC]=lacW}Hel25E[k11511] P{ry[+t7.2]=neoFRT}40A/CyO y[+]	Mitotic	kyoto	11043	111310	LT2	partial lethal		025E06		Hel25E	UAP56 , uap56 , DmRH4 , HEL , CG7269 , WM6 , hel , jf26 , l(2)gdh-12 , l(2)jf26 , l(2)gdh12 , l(2)25Eb , Wm6 , Hel , Dbp25F , l(2)k11511 , Hel25E , sz	Helicase at 25E	RNA helicase , helicase , lethal(2)25Eb , Helicase at 25E	FBgn0014189	nuclear mRNA splicing, via spliceosome ; GO:0000398 | inferred from sequence or structural similarity with NCBI_NP:004631 AND inferred from sequence or structural similarity with SGD_LOCUS:SUB2; SGD:S0002242 , mRNA export from nucleus ; GO:0006406 | inferred from mutant phenotype , regulation of alternative nuclear mRNA splicing, via spliceosome ; GO:0000381 | inferred from mutant phenotype , mit…	nucleus ; GO:0005634 | inferred from direct assay , spliceosome ; GO:0005681 | inferred from sequence or structural similarity with SGD_LOCUS:SUB2; SGD:S0002242	RNA helicase activity ; GO:0003724 | inferred from sequence or structural similarity with NCBI_NP:004631 , RNA splicing factor activity, transesterification mechanism ; GO:0031202 | inferred from sequence or structural similarity with SGD_LOCUS:SUB2; SGD:S0002242 , ATP-dependent RNA helicase activity ; GO:0004004 | inferred from sequence or structural similarity with EMBL:AF063447 , ATP binding ;…
y[d2] w[1118] P{ry[+t7.2]=ey-FLP.N}2 P{GMR-lacZ.C(38.1)}TPN1; P{w[+mC]=lacW}hoip[k07104] P{ry[+t7.2]=neoFRT}40A/CyO y[+]	Mitotic	kyoto	10654	111208	S			030C05		hoip	CG3949 , hoip	hoi-polloi	hoi-polloi	FBgn0015393	nuclear mRNA splicing, via spliceosome ; GO:0000398 | inferred from sequence or structural similarity with NCBI_NP:004999 AND inferred from sequence or structural similarity with SGD_LOCUS:SNU13; SGD:S0000752 , nervous system development ; GO:0007399 | inferred from mutant phenotype , peripheral nervous system development ; GO:0007422 | traceable author statement , ribosome biogenesis ; GO:004225…	small nuclear ribonucleoprotein complex ; GO:0030532 | inferred from sequence or structural similarity with NCBI_NP:004999 AND inferred from sequence or structural similarity with SGD_LOCUS:SNU13; SGD:S0000752 , spliceosome ; GO:0005681 | inferred from sequence or structural similarity with NCBI_NP:004999 , nucleus ; GO:0005634 | non-traceable author statement	mRNA binding ; GO:0003729 | inferred from sequence or structural similarity with HGNC_gene:NHP2L1; HGNC:7819; OMIM:6013040
l(2)SH2031	Mitotic	szeged		l(2)SH2031				26F1-2		homer	Dm Homer , Dhomer , dhom , Dhom , LD03829 , Dvh , CG11324 , BEST:LD03829 , homer , Homer	homer	d-Homer , Drosophila Ves-1 homolog , homer	FBgn0025777	adult behavior ; GO:0030534 | inferred from mutant phenotype , regulation of locomotion ; GO:0040012 | inferred from mutant phenotype	-	-
y[d2] w[1118] P{ry[+t7.2]=ey-FLP.N}2 P{GMR-lacZ.C(38.1)}TPN1; P{w[+mC]=lacW}Hop[k00616] P{ry[+t7.2]=neoFRT}40A/CyO y[+]	Mitotic	kyoto	10483	111130	LT3	very mild and variable LT+	little size variation, lower GFP, no puncta	021B08		Hop	dHop , dmSTI1 , EP(2)0418 , dhop , dSTI1 , l(2)k00616 , Sti1 , CG2720 , Hop	Hsp70/Hsp90 organizing protein homolog	Hsp70/Hsp90 organizing protein homolog	FBgn0024352	protein folding ; GO:0006457 | inferred from sequence or structural similarity with SGD_LOCUS:STI1; SGD:S0005553	-	unfolded protein binding ; GO:0051082 | inferred from sequence or structural similarity with SGD_LOCUS:STI1; SGD:S0005553
y[d2] w[1118] P{ry[+t7.2]=ey-FLP.N}2 P{GMR-lacZ.C(38.1)}TPN1; P{y[+mDint2] w[BR.E.BR]=SUPor-P}KG00418 P{ry[+t7.2]=neoFRT}40A/CyO y[+]	Mitotic	kyoto	14351	111596				026B02		ifc	DES-1 , des , des1 , des-1 , l(2)26Ab , l(2)gdh-2 , ms(2)04875 , CG9078 , ifc	infertile crescent	degenerative spermatocyte , sphingolipid delta 4 desaturase , degenerating spermatocyte , infertile crescent	FBgn0001941	spermatogenesis ; GO:0007283 | inferred from mutant phenotype , oxidation reduction ; GO:0055114 | inferred from electronic annotation with InterPro:IPR011388, InterPro:IPR013866 , fatty acid biosynthetic process ; GO:0006633 | inferred from electronic annotation with InterPro:IPR011388, InterPro:IPR013866 , proteolysis ; GO:0006508 | inferred from electronic annotation with InterPro:IPR006025	plasma membrane ; GO:0005886 | inferred from sequence or structural similarity , mitochondrion ; GO:0005739 | traceable author statement , integral to membrane ; GO:0016021 | inferred from electronic annotation with InterPro:IPR011388, InterPro:IPR013866	stearoyl-CoA 9-desaturase activity ; GO:0004768 | inferred from sequence or structural similarity with NCBI_gi:4505193 , sphingolipid delta-4 desaturase activity ; GO:0042284 | inferred from direct assay , metallopeptidase activity ; GO:0008237 | inferred from electronic annotation with InterPro:IPR006025 , zinc ion binding ; GO:0008270 | inferred from electronic annotation with InterPro:IPR006025
y[d2] w[1118] P{ry[+t7.2]=ey-FLP.N}2 P{GMR-lacZ.C(38.1)}TPN1; P{y[+mDint2] w[BR.E.BR]=SUPor-P}IP3K1[KG02192] P{ry[+t7.2]=neoFRT}40A/CyO y[+]	Mitotic	kyoto	14263	111590				030C09		IP3K1	dmIP3Kalpha , CG4026 , D-IP3K1 , UY530 , anon-WO0118547.189 , IP3K1 , dmIP[[3]]Kalpha , IP3KI	Inositol 1,4,5-triphosphate kinase 1	Inositol 1,4,5-triphosphate kinase 1	FBgn0032147	response to oxidative stress ; GO:0006979 | inferred from mutant phenotype	-	inositol trisphosphate 3-kinase activity ; GO:0008440 | inferred from sequence or structural similarity with UniProtKB:P17105 , calmodulin binding ; GO:0005516 | NOT inferred from direct assay
y[d2] w[1118] P{ry[+t7.2]=ey-FLP.N}2 P{GMR-lacZ.C(38.1)}TPN1; P{w[+mC]=lacW}KdelR[k00311] P{ry[+t7.2]=neoFRT}40A/CyO y[+]	Mitotic	kyoto	10476	111125				031E01		KdelR	Erd2 , dmErd2 , l(2)k00311 , ERD2 , CK00230 , CG5183 , BEST:CK00230 , KdelR	KDEL receptor	KDEL receptor , ER lumen protein retaining receptor 2	FBgn0022268	retrograde vesicle-mediated transport, Golgi to ER ; GO:0006890 | inferred from sequence or structural similarity with UniProtKB:P33946 , intra-Golgi vesicle-mediated transport ; GO:0006891 | non-traceable author statement , protein retention in ER lumen ; GO:0006621 | non-traceable author statement	trans-Golgi network transport vesicle ; GO:0030140 | inferred from sequence or structural similarity with UniProtKB:P33946 , endoplasmic reticulum ; GO:0005783 | non-traceable author statement , integral to membrane ; GO:0016021 | non-traceable author statement	KDEL sequence binding ; GO:0005046 | inferred from sequence or structural similarity with UniProtKB:P33946
y[d2] w[1118] P{ry[+t7.2]=ey-FLP.N}2 P{GMR-lacZ.C(38.1)}TPN1; P{w[+mC]=lacW}BEST:GM02380[k07332] P{ry[+t7.2]=neoFRT}40A/CyO y[+]	Mitotic	kyoto	10669	111214				034A01		kek1	kek-1 , Dmkek1 , SD01674 , kekon , Kek , Kek-1 , KEK1 , kek , Kek1 , CT18186 , NB1 , uns , l(2)01433 , GM02380 , n(2)k07332 , BEST:GM02380 , CG12283 , kek1	kekkon-1	Kekkon , Kekkon-1 , kekkon , kekkonI , Kekon-1 , kekkon-1 , kekkon1 , unstrung , Kekkon 1 , Kekkon1	FBgn0015399	negative regulation of epidermal growth factor receptor signaling pathway ; GO:0042059 | inferred from genetic interaction with Egfr AND inferred from genetic interaction with grk AND inferred from mutant phenotype , negative regulation of epidermal growth factor receptor activity ; GO:0007175 | traceable author statement , cytokinesis ; GO:0000910 | inferred from mutant phenotype , oogenesis ; G…	plasma membrane ; GO:0005886 | inferred from sequence or structural similarity , integral to membrane ; GO:0016021 | traceable author statement	epidermal growth factor binding ; GO:0048408 | inferred from physical interaction with Egfr
y[d2] w[1118] P{ry[+t7.2]=ey-FLP.N}2 P{GMR-lacZ.C(38.1)}TPN1; P{w[+mC]=lacW}l(2)k09035[k09035] P{ry[+t7.2]=neoFRT}40A/CyO y[+]	Mitotic	kyoto	10854	111256	LT1			034A01		kek1	kek-1 , Dmkek1 , SD01674 , kekon , Kek , Kek-1 , KEK1 , kek , Kek1 , CT18186 , NB1 , uns , l(2)01433 , GM02380 , n(2)k07332 , BEST:GM02380 , CG12283 , kek1	kekkon-1	Kekkon , Kekkon-1 , kekkon , kekkonI , Kekon-1 , kekkon-1 , kekkon1 , unstrung , Kekkon 1 , Kekkon1	FBgn0015399	negative regulation of epidermal growth factor receptor signaling pathway ; GO:0042059 | inferred from genetic interaction with Egfr AND inferred from genetic interaction with grk AND inferred from mutant phenotype , negative regulation of epidermal growth factor receptor activity ; GO:0007175 | traceable author statement , cytokinesis ; GO:0000910 | inferred from mutant phenotype , oogenesis ; G…	plasma membrane ; GO:0005886 | inferred from sequence or structural similarity , integral to membrane ; GO:0016021 | traceable author statement	epidermal growth factor binding ; GO:0048408 | inferred from physical interaction with Egfr
y[d2] w[1118] P{ry[+t7.2]=ey-FLP.N}2 P{GMR-lacZ.C(38.1)}TPN1; P{w[+mC]=lacW}k10237, l(2)k10237[k10237] P{ry[+t7.2]=neoFRT}40A/CyO y[+]	Mitotic	kyoto	10985	111285				021B05		kis	kis , kiss , CG3660 , KIS , EK2-4 , l(2)k16510 , GM02209 , 5841 , 2532 , 136/31 , l(2)k14112 , l(2)k13631 , unnamed , l(2)k11324 , l(2)s4793 , l(2)s4771 , l(2)s3527 , l(2)k08827 , l(2)07812 , Su(Pc)21AB , CG18326 , CG3696 , BEST:GM02209 , anon-WO0257455.5 , anon-WO0172774.164 , Kis , KIS-L	kismet	kismet , lethal (2) k11324 , lethal (2) k16510 , Kismet	FBgn0086902	blastoderm segmentation ; GO:0007350 | inferred from mutant phenotype , segment specification ; GO:0007379 | inferred from mutant phenotype , antimicrobial humoral response ; GO:0019730 | inferred from mutant phenotype , border follicle cell migration ; GO:0007298 | inferred from mutant phenotype , chromatin assembly or disassembly ; GO:0006333 | inferred from electronic annotation with InterPro:…	nucleus ; GO:0005634 | inferred from direct assay , chromatin ; GO:0000785 | inferred from electronic annotation with InterPro:IPR000953	ATP-dependent helicase activity ; GO:0008026 | inferred from sequence or structural similarity with InterPro:IPR001410 , ATP binding ; GO:0005524 | inferred from electronic annotation with InterPro:IPR000330, InterPro:IPR001650 , DNA binding ; GO:0003677 | inferred from electronic annotation with InterPro:IPR000330 , chromatin binding ; GO:0003682 | inferred from electronic annotation with InterP…
y[d2] w[1118] P{ry[+t7.2]=ey-FLP.N}2 P{GMR-lacZ.C(38.1)}TPN1; P{w[+mC]=lacW}kis[k13416] P{ry[+t7.2]=neoFRT}40A/CyO y[+]	Mitotic	kyoto	10442	111101				021B04-021B05		kis	kis , kiss , CG3660 , KIS , EK2-4 , l(2)k16510 , GM02209 , 5841 , 2532 , 136/31 , l(2)k14112 , l(2)k13631 , unnamed , l(2)k11324 , l(2)s4793 , l(2)s4771 , l(2)s3527 , l(2)k08827 , l(2)07812 , Su(Pc)21AB , CG18326 , CG3696 , BEST:GM02209 , anon-WO0257455.5 , anon-WO0172774.164 , Kis , KIS-L	kismet	kismet , lethal (2) k11324 , lethal (2) k16510 , Kismet	FBgn0086902	blastoderm segmentation ; GO:0007350 | inferred from mutant phenotype , segment specification ; GO:0007379 | inferred from mutant phenotype , antimicrobial humoral response ; GO:0019730 | inferred from mutant phenotype , border follicle cell migration ; GO:0007298 | inferred from mutant phenotype , chromatin assembly or disassembly ; GO:0006333 | inferred from electronic annotation with InterPro:…	nucleus ; GO:0005634 | inferred from direct assay , chromatin ; GO:0000785 | inferred from electronic annotation with InterPro:IPR000953	ATP-dependent helicase activity ; GO:0008026 | inferred from sequence or structural similarity with InterPro:IPR001410 , ATP binding ; GO:0005524 | inferred from electronic annotation with InterPro:IPR000330, InterPro:IPR001650 , DNA binding ; GO:0003677 | inferred from electronic annotation with InterPro:IPR000330 , chromatin binding ; GO:0003682 | inferred from electronic annotation with InterP…
y[d2] w[1118] P{ry[+t7.2]=ey-FLP.N}2 P{GMR-lacZ.C(38.1)}TPN1; P{w[+mC]=lacW}l(2)k11324[k11324] P{ry[+t7.2]=neoFRT}40A/CyO y[+]	Mitotic	kyoto	11023	111304				021B05		kis	kis , kiss , CG3660 , KIS , EK2-4 , l(2)k16510 , GM02209 , 5841 , 2532 , 136/31 , l(2)k14112 , l(2)k13631 , unnamed , l(2)k11324 , l(2)s4793 , l(2)s4771 , l(2)s3527 , l(2)k08827 , l(2)07812 , Su(Pc)21AB , CG18326 , CG3696 , BEST:GM02209 , anon-WO0257455.5 , anon-WO0172774.164 , Kis , KIS-L	kismet	kismet , lethal (2) k11324 , lethal (2) k16510 , Kismet	FBgn0086902	blastoderm segmentation ; GO:0007350 | inferred from mutant phenotype , segment specification ; GO:0007379 | inferred from mutant phenotype , antimicrobial humoral response ; GO:0019730 | inferred from mutant phenotype , border follicle cell migration ; GO:0007298 | inferred from mutant phenotype , chromatin assembly or disassembly ; GO:0006333 | inferred from electronic annotation with InterPro:…	nucleus ; GO:0005634 | inferred from direct assay , chromatin ; GO:0000785 | inferred from electronic annotation with InterPro:IPR000953	ATP-dependent helicase activity ; GO:0008026 | inferred from sequence or structural similarity with InterPro:IPR001410 , ATP binding ; GO:0005524 | inferred from electronic annotation with InterPro:IPR000330, InterPro:IPR001650 , DNA binding ; GO:0003677 | inferred from electronic annotation with InterPro:IPR000330 , chromatin binding ; GO:0003682 | inferred from electronic annotation with InterP…
y[d2] w[1118] P{ry[+t7.2]=ey-FLP.N}2 P{GMR-lacZ.C(38.1)}TPN1; P{y[+mDint2] w[BR.E.BR]=SUPor-P}KG08523 P{ry[+t7.2]=neoFRT}40A/CyO y[+]	Mitotic	kyoto	14956	111656				021B05		kis	kis , kiss , CG3660 , KIS , EK2-4 , l(2)k16510 , GM02209 , 5841 , 2532 , 136/31 , l(2)k14112 , l(2)k13631 , unnamed , l(2)k11324 , l(2)s4793 , l(2)s4771 , l(2)s3527 , l(2)k08827 , l(2)07812 , Su(Pc)21AB , CG18326 , CG3696 , BEST:GM02209 , anon-WO0257455.5 , anon-WO0172774.164 , Kis , KIS-L	kismet	kismet , lethal (2) k11324 , lethal (2) k16510 , Kismet	FBgn0086902	blastoderm segmentation ; GO:0007350 | inferred from mutant phenotype , segment specification ; GO:0007379 | inferred from mutant phenotype , antimicrobial humoral response ; GO:0019730 | inferred from mutant phenotype , border follicle cell migration ; GO:0007298 | inferred from mutant phenotype , chromatin assembly or disassembly ; GO:0006333 | inferred from electronic annotation with InterPro:…	nucleus ; GO:0005634 | inferred from direct assay , chromatin ; GO:0000785 | inferred from electronic annotation with InterPro:IPR000953	ATP-dependent helicase activity ; GO:0008026 | inferred from sequence or structural similarity with InterPro:IPR001410 , ATP binding ; GO:0005524 | inferred from electronic annotation with InterPro:IPR000330, InterPro:IPR001650 , DNA binding ; GO:0003677 | inferred from electronic annotation with InterPro:IPR000330 , chromatin binding ; GO:0003682 | inferred from electronic annotation with InterP…
y[d2] w[1118] P{ry[+t7.2]=ey-FLP.N}2 P{GMR-lacZ.C(38.1)}TPN1; P{y[+mDint2] w[BR.E.BR]=SUPor-P}Kr-h1[KG00354] P{ry[+t7.2]=neoFRT}40A/CyO y[+]	Mitotic	kyoto	13097	111516				026B05		Kr-h1	Kr-h , CG9167 , l(2)10642 , P381 , Pow , unnamed , 44/11 , Kr h , l(2)05208 , CG18783 , Kr-h1	Kruppel homolog 1	Krueppel-homolog alpha-isoform , Passion of white , Kruppel homolog 1 , Krupple homolog 1 , Kruppel-homolog-1	FBgn0028420	regulation of transcription ; GO:0045449 | non-traceable author statement , response to ecdysone ; GO:0035075 | inferred from mutant phenotype , metamorphosis ; GO:0007552 | non-traceable author statement	nucleus ; GO:0005634 | non-traceable author statement , intracellular ; GO:0005622 | inferred from electronic annotation with InterPro:IPR007087, InterPro:IPR015880	transcription factor activity ; GO:0003700 | non-traceable author statement , zinc ion binding ; GO:0008270 | inferred from electronic annotation with InterPro:IPR007087, InterPro:IPR015880 , nucleic acid binding ; GO:0003676 | inferred from electronic annotation with InterPro:IPR013087
l(2)SH1120	Mitotic	szeged		l(2)SH1120				26B3-4		Kr-h2	Kr-h , CG9159 , Kr-h2	Kruppel homolog 2	Kruppel homolog , Kruppel homolog 2	FBgn0028419	-	integral to membrane ; GO:0016021 | non-traceable author statement	-
y[d2] w[1118] P{ry[+t7.2]=ey-FLP.N}2 P{GMR-lacZ.C(38.1)}TPN1; P{y[+mDint2] w[BR.E.BR]=SUPor-P}Kr-h2[KG06150] P{ry[+t7.2]=neoFRT}40A/CyO y[+]	Mitotic	kyoto	14473	111603				026B04		Kr-h2	Kr-h , CG9159 , Kr-h2	Kruppel homolog 2	Kruppel homolog , Kruppel homolog 2	FBgn0028419	-	integral to membrane ; GO:0016021 | non-traceable author statement	-
l(2)SH1211	Mitotic	szeged		l(2)SH1211				21D3		kraken	CG3943 , kraken	kraken	kraken	FBgn0020545	digestion ; GO:0007586 | inferred from expression pattern , response to toxin ; GO:0009636 | inferred from expression pattern	cellular_component ; GO:0005575 | no biological data available	serine hydrolase activity ; GO:0017171 | non-traceable author statement , hydrolase activity ; GO:0016787 | inferred from electronic annotation with InterPro:IPR003089
l(2)SH0473	Mitotic	szeged		l(2)SH0473				33B11-12		l(2)01810	CG5304 , anon-WO0118547.88 , l(2)01810	lethal (2) 01810	lethal (2) 01810	FBgn0010497	-	-	high affinity inorganic phosphate:sodium symporter activity ; GO:0005316 | inferred from sequence or structural similarity with Picot
y[d2] w[1118] P{ry[+t7.2]=ey-FLP.N}2 P{GMR-lacZ.C(38.1)}TPN1; P{y[+mDint2] w[BR.E.BR]=SUPor-P}CG15266[KG01622] P{ry[+t7.2]=neoFRT}40A/CyO y[+]	Mitotic	kyoto	13735	111560				035C05		l(2)35Cc	l(2)35Cc , CG15266 , l(2)br50 , l35Cc , br50 , BG:DS07295.5	lethal (2) 35Cc	lethal (2) 35Cc , CG15266	FBgn0259982	protein folding ; GO:0006457 | inferred from electronic annotation with InterPro:IPR004127, InterPro:IPR011599	prefoldin complex ; GO:0016272 | inferred from electronic annotation with InterPro:IPR004127, InterPro:IPR011599	unfolded protein binding ; GO:0051082 | inferred from electronic annotation with InterPro:IPR004127, InterPro:IPR011599
y[d2] w[1118] P{ry[+t7.2]=ey-FLP.N}2 P{GMR-lacZ.C(38.1)}TPN1; P{w[+mGT]=GT1}l(2)35Di[BG02008] P{ry[+t7.2]=neoFRT}40A/CyO y[+]	Mitotic	kyoto	12809	111494				035D04		l(2)35Di	BG:DS09217.1 , CG13240 , BcDNA:GM23292 , l(2)35Di	lethal (2) 35Di	lethal (2) 35Di , NADH ubiquinone oxidoreductase B17 , NADH:ubiquinone oxidoreductase B17 subunit	FBgn0001989	mitochondrial electron transport, NADH to ubiquinone ; GO:0006120 | inferred from sequence or structural similarity with UniProtKB:O95139	mitochondrial respiratory chain complex I ; GO:0005747 | inferred from sequence or structural similarity with UniProtKB:O95139	NADH dehydrogenase activity ; GO:0003954 | inferred from sequence or structural similarity with UniProtKB:O95139
l(2)SH0495	Mitotic	szeged		l(2)SH0495				32D3-4		l(2)gd1	lgd , CG4713 , l(2)gd , l(2)giant disc , gd , l[[2]]gd , l(2)gd1	lethal (2) giant discs 1	lethal (2) giant discs 1 , lethal giant discs , CG4713 , lethal (2) giant discs	FBgn0250747	sensory organ development ; GO:0007423 | inferred from mutant phenotype , wing disc morphogenesis ; GO:0007472 | inferred from mutant phenotype , imaginal disc-derived wing vein morphogenesis ; GO:0008586 | inferred from mutant phenotype , compound eye development ; GO:0048749 | inferred from mutant phenotype , negative regulation of Notch signaling pathway ; GO:0045746 | inferred from mutant phe…	cytoplasm ; GO:0005737 | inferred from direct assay	-
y[d2] w[1118] P{ry[+t7.2]=ey-FLP.N}2 P{GMR-lacZ.C(38.1)}TPN1; P{w[+mC]=lacW}l(2)k16918[k16918] P{ry[+t7.2]=neoFRT}40A/CyO y[+]	Mitotic	kyoto	11212	111366				024C05		l(2)k16918	CG3920 , l(2)k16918	lethal (2) k16918	lethal (2) k16918	FBgn0021800	-	-	-
y[d2] w[1118] P{ry[+t7.2]=ey-FLP.N}2 P{GMR-lacZ.C(38.1)}TPN1; P{w[+mC]=lacW}l(2)s5379[s5379] P{ry[+t7.2]=neoFRT}40A/CyO y[+]	Mitotic	kyoto	12170	111430	LT2			022D04		l(2)s5379	CG7085 , BEST:LD28579 , BcDNA:LD10657 , l(2)s5379	lethal (2) s5379	lethal (2) s5379	FBgn0010704	-	-	-	CG15387	CG15387	CG15387	CG15387	FBgn0031403	-	-	-
l(2)SH0116	Mitotic	szeged		l(2)SH0116				28A1		l(2)SH0116	l(2)SH0116	lethal (2) SH0116	lethal (2) SH0116	FBgn0065940	-	-	-
l(2)SH0123	Mitotic	szeged		l(2)SH0123	LT3	very mild and variable LT+		39B1-3		l(2)SH0123	l(2)SH0123 , l(2)SH2 0123	lethal (2) SH0123	lethal (2) SH0123	FBgn0065937	-	-	-
l(2)SH0142	Mitotic	szeged		l(2)SH0142				22A4-B1		l(2)SH0142	l(2)SH0142 , l(2)SH2 0142	lethal (2) SH0142	lethal (2) SH0142	FBgn0065927	-	-	-
l(2)SH0480	Mitotic	szeged		l(2)SH0480				38C1-2		l(2)SH0480	l(2)SH0480 , l(2)SH2 0480	lethal (2) SH0480	lethal (2) SH0480	FBgn0065759	-	-	-
l(2)SH0670	Mitotic	szeged		l(2)SH0670				26A		l(2)SH0670	l(2)SH0670 , l(2)SH2 0670	lethal (2) SH0670	lethal (2) SH0670	FBgn0065679	-	-	-
l(2)SH1515	Mitotic	szeged		l(2)SH1515				28A1		l(2)SH1515	l(2)SH1515	lethal (2) SH1515	lethal (2) SH1515	FBgn0065425	-	-	-
l(2)SH1806	Mitotic	szeged		l(2)SH1806	LT1			25C-D		l(2)SH1806	l(2)SH1806 , l(2)SH2 1806	lethal (2) SH1806	lethal (2) SH1806	FBgn0065350	-	-	-
l(2)SH1889	Mitotic	szeged		l(2)SH1889				33A3-B2		l(2)SH1889	l(2)SH1889 , l(2)SH2 1889	lethal (2) SH1889	lethal (2) SH1889	FBgn0065330	-	-	-
l(2)SH1995	Mitotic	szeged		l(2)SH1995	S			25F3		l(2)SH1995	l(2)SH1995 , l(2)SH2 1995	lethal (2) SH1995	lethal (2) SH1995	FBgn0065298	-	-	-
l(2)SH2209	Mitotic	szeged		l(2)SH2209				36E-37C		l(2)SH2209	l(2)SH2209 , l(2)SH2 2209	lethal (2) SH2209	lethal (2) SH2209	FBgn0065226	-	-	-
l(2)SH0750	Mitotic	szeged		l(2)SH0750				38C2		La	CG10922 , D-La , 38C.38 , DLa/SS-B , dmLa , unnamed , BEST:LD24519 , La	La autoantigen-like	ribonucleoprotein La , La autoantigen-like	FBgn0011638	RNA processing ; GO:0006396 | inferred from electronic annotation with InterPro:IPR002344	nucleus ; GO:0005634 | non-traceable author statement , ribonucleoprotein complex ; GO:0030529 | inferred from electronic annotation with InterPro:IPR002344	5S rRNA primary transcript binding ; GO:0008098 | inferred from direct assay , RNA polymerase III transcription termination factor activity ; GO:0003718 | inferred from sequence or structural similarity with UniProtKB:P32067 , mRNA binding ; GO:0003729 | inferred from sequence or structural similarity , nucleotide binding ; GO:0000166 | inferred from electronic annotation with InterPro:IPR012677
y[d2] w[1118] P{ry[+t7.2]=ey-FLP.N}2 P{GMR-lacZ.C(38.1)}TPN1; P{w[+mC] y[+mDint2]=EPgy2}EY04361 P{ry[+t7.2]=neoFRT}40A/CyO y[+]	Mitotic	kyoto	15740	111706				038C05		La	CG10922 , D-La , 38C.38 , DLa/SS-B , dmLa , unnamed , BEST:LD24519 , La	La autoantigen-like	ribonucleoprotein La , La autoantigen-like	FBgn0011638	RNA processing ; GO:0006396 | inferred from electronic annotation with InterPro:IPR002344	nucleus ; GO:0005634 | non-traceable author statement , ribonucleoprotein complex ; GO:0030529 | inferred from electronic annotation with InterPro:IPR002344	5S rRNA primary transcript binding ; GO:0008098 | inferred from direct assay , RNA polymerase III transcription termination factor activity ; GO:0003718 | inferred from sequence or structural similarity with UniProtKB:P32067 , mRNA binding ; GO:0003729 | inferred from sequence or structural similarity , nucleotide binding ; GO:0000166 | inferred from electronic annotation with InterPro:IPR012677
y[d2] w[1118] P{ry[+t7.2]=ey-FLP.N}2 P{GMR-lacZ.C(38.1)}TPN1; P{w[+mC]=lacW}lace[k05305] P{ry[+t7.2]=neoFRT}40A/CyO y[+]	Mitotic	kyoto	12176	111432				035D02		lace	lace , anon-EST:Posey289 , CG4162 , SPT-II , BG:DS01845.3 , l(2)35Dc , l(2)br36 , l35Dc , br36	lace	Serine palmitoyltransferase subunit II , lace	FBgn0002524	biosynthetic process ; GO:0009058 | inferred from electronic annotation with InterPro:IPR004839	-	serine C-palmitoyltransferase activity ; GO:0004758 | inferred from sequence or structural similarity with SGD_LOCUS:LCB2; SGD:S0002469 , transferase activity, transferring nitrogenous groups ; GO:0016769 | inferred from electronic annotation with InterPro:IPR004839 , pyridoxal phosphate binding ; GO:0030170 | inferred from electronic annotation with InterPro:IPR004839, InterPro:IPR015421
l(2)SH0053	Mitotic	szeged		l(2)SH0053				28D1-2		LanB1	CG7123 , CT22015 , LM-B1/beta , beta1 , lamB1 , Lam-B1 , BcDNA:LD21794 , LanB1 , Lan B1	Laminin B1	Laminin , laminin , laminin beta , laminin beta-chain , laminin B1 , Laminin B1	FBgn0002527	embryonic morphogenesis ; GO:0048598 | non-traceable author statement , organ morphogenesis ; GO:0009887 | non-traceable author statement , tissue development ; GO:0009888 | non-traceable author statement	basement membrane ; GO:0005604 | inferred from sequence or structural similarity with MGD:Lama1; MGI:MGI:99892 , basal lamina ; GO:0005605 | inferred from direct assay	-
y[d2] w[1118] P{ry[+t7.2]=ey-FLP.N}2 P{GMR-lacZ.C(38.1)}TPN1; P{y[+mDint2] w[BR.E.BR]=SUPor-P}LanB1[KG03456] P{ry[+t7.2]=neoFRT}40A/CyO y[+]	Mitotic	kyoto	13957	111573				028C04		LanB1	CG7123 , CT22015 , LM-B1/beta , beta1 , lamB1 , Lam-B1 , BcDNA:LD21794 , LanB1 , Lan B1	Laminin B1	Laminin , laminin , laminin beta , laminin beta-chain , laminin B1 , Laminin B1	FBgn0002527	embryonic morphogenesis ; GO:0048598 | non-traceable author statement , organ morphogenesis ; GO:0009887 | non-traceable author statement , tissue development ; GO:0009888 | non-traceable author statement	basement membrane ; GO:0005604 | inferred from sequence or structural similarity with MGD:Lama1; MGI:MGI:99892 , basal lamina ; GO:0005605 | inferred from direct assay	-
y[d2] w[1118] P{ry[+t7.2]=ey-FLP.N}2 P{GMR-lacZ.C(38.1)}TPN1; P{y[+mDint2] w[BR.E.BR]=SUPor-P}KG04810 P{ry[+t7.2]=neoFRT}40A/CyO y[+]	Mitotic	kyoto	13853	111564				038A01		Lar	Dlar , LAR , DLAR , dlar , DLar , CG10443 , PTP38A , Lar	Leukocyte-antigen-related-like	bypass , Leukocyte-antigen-related-like	FBgn0000464	protein amino acid dephosphorylation ; GO:0006470 | inferred from direct assay , axon guidance ; GO:0007411 | inferred from mutant phenotype , motor axon guidance ; GO:0008045 | inferred from mutant phenotype , embryonic development via the syncytial blastoderm ; GO:0001700 | non-traceable author statement , cell adhesion ; GO:0007155 | inferred from mutant phenotype , regulation of cell shape ; …	plasma membrane ; GO:0005886 | inferred from sequence or structural similarity , integral to membrane ; GO:0016021 | non-traceable author statement	protein tyrosine phosphatase activity ; GO:0004725 | inferred from direct assay , transmembrane receptor protein tyrosine phosphatase activity ; GO:0005001 | inferred from sequence or structural similarity
y[d2] w[1118] P{ry[+t7.2]=ey-FLP.N}2 P{GMR-lacZ.C(38.1)}TPN1; P{w[+mC]=lacW}lid[k06801] P{ry[+t7.2]=neoFRT}40A/CyO y[+]	Mitotic	kyoto	10403	111088				026B02		lid	CG9088 , l(2)10424 , lid , Lid	little imaginal discs	little imaginal discs	FBgn0031759	-	nucleus ; GO:0005634 | inferred from electronic annotation with InterPro:IPR004198	histone demethylase activity (H3-K4 specific) ; GO:0032453 | inferred from mutant phenotype , protein binding ; GO:0005515 | inferred from physical interaction with dm , DNA binding ; GO:0003677 | inferred from electronic annotation with InterPro:IPR001606 , zinc ion binding ; GO:0008270 | inferred from electronic annotation with InterPro:IPR001965, InterPro:IPR011011
l(2)SH0259	Mitotic	szeged		l(2)SH0259				23B6-7		lilli	lilli , CG8817 , 154454_at , Su(Raf)2A , SS2-1 , SY2-1 , l(2)23Cc , l(2)00632 , Su(Raf)2a , l(2)K07920 , l(2)K00632 , BEST:GH09955 , l(2)k16124 , l(2)k07920 , BcDNA:GM02019 , S(ls)4 , Lilli	lilliputian	lilliputian , Suppressor of GMR-sina 2-1	FBgn0041111	periodic partitioning ; GO:0007365 | inferred from mutant phenotype , compound eye photoreceptor development ; GO:0042051 | inferred from genetic interaction with phl , regulation of cell size ; GO:0008361 | inferred from mutant phenotype , cytokinesis, contractile ring formation ; GO:0000915 | non-traceable author statement , segment specification ; GO:0007379 | inferred from mutant phenotype , …	nucleus ; GO:0005634 | inferred from direct assay AND inferred from sequence or structural similarity with HGNC_gene:AFF3; HGNC:6473; OMIM:601464 AND inferred from sequence or structural similarity with HGNC_gene:AFF1; HGNC:7135; OMIM:159557	DNA binding ; GO:0003677 | inferred from sequence or structural similarity with HGNC_gene:AFF3; HGNC:6473; OMIM:601464 AND inferred from sequence or structural similarity with HGNC_gene:AFF1; HGNC:7135; OMIM:159557 , transcription factor activity ; GO:0003700 | inferred from sequence or structural similarity with HGNC_gene:AFF3; HGNC:6473; OMIM:601464 AND inferred from sequence or structural simi…
y[d2] w[1118] P{ry[+t7.2]=ey-FLP.N}2 P{GMR-lacZ.C(38.1)}TPN1; P{w[+mC]=lacW}lilli[k05431] P{ry[+t7.2]=neoFRT}40A/CyO y[+]	Mitotic	kyoto	10388	111080	L			023C01-023C03		lilli	lilli , CG8817 , 154454_at , Su(Raf)2A , SS2-1 , SY2-1 , l(2)23Cc , l(2)00632 , Su(Raf)2a , l(2)K07920 , l(2)K00632 , BEST:GH09955 , l(2)k16124 , l(2)k07920 , BcDNA:GM02019 , S(ls)4 , Lilli	lilliputian	lilliputian , Suppressor of GMR-sina 2-1	FBgn0041111	periodic partitioning ; GO:0007365 | inferred from mutant phenotype , compound eye photoreceptor development ; GO:0042051 | inferred from genetic interaction with phl , regulation of cell size ; GO:0008361 | inferred from mutant phenotype , cytokinesis, contractile ring formation ; GO:0000915 | non-traceable author statement , segment specification ; GO:0007379 | inferred from mutant phenotype , …	nucleus ; GO:0005634 | inferred from direct assay AND inferred from sequence or structural similarity with HGNC_gene:AFF3; HGNC:6473; OMIM:601464 AND inferred from sequence or structural similarity with HGNC_gene:AFF1; HGNC:7135; OMIM:159557	DNA binding ; GO:0003677 | inferred from sequence or structural similarity with HGNC_gene:AFF3; HGNC:6473; OMIM:601464 AND inferred from sequence or structural similarity with HGNC_gene:AFF1; HGNC:7135; OMIM:159557 , transcription factor activity ; GO:0003700 | inferred from sequence or structural similarity with HGNC_gene:AFF3; HGNC:6473; OMIM:601464 AND inferred from sequence or structural simi…
y[d2] w[1118] P{ry[+t7.2]=ey-FLP.N}2 P{GMR-lacZ.C(38.1)}TPN1; P{w[+mC]=lacW}Mad[k00237] P{ry[+t7.2]=neoFRT}40A/CyO y[+]	Mitotic	kyoto	10474	111123				023D03		Mad	mad , pMad , p-Mad , pMAD , MAD , 2/23 , l(2)K00237 , apg , l(2)k00237 , En(vvl) , E(zen)2 , CG12399 , Mad , P-mad , P-Mad , dMad , PMad	Mothers against dpp	Mothers against Decapentaplegic , apang , Mothers against dpp , Mothers against Dpp , Mothers against DPP , mothers against dpp , Mothers against decapentaplegic , Mothers Against Dpp	FBgn0011648	transforming growth factor beta receptor signaling pathway ; GO:0007179 | inferred from genetic interaction with dpp AND inferred from genetic interaction with tkv AND inferred from genetic interaction with wg , germ-line stem cell division ; GO:0042078 | inferred from mutant phenotype , germ-line stem cell maintenance ; GO:0030718 | inferred from mutant phenotype , regulation of transcription fr…	cytoplasm ; GO:0005737 | inferred from direct assay , nucleus ; GO:0005634 | inferred from direct assay , transcription factor complex ; GO:0005667 | inferred from electronic annotation with InterPro:IPR013019	sequence-specific DNA binding ; GO:0043565 | inferred from direct assay , RNA polymerase II transcription factor activity ; GO:0003702 | inferred from direct assay AND inferred from genetic interaction with vg AND inferred from mutant phenotype , protein binding ; GO:0005515 | inferred from physical interaction with Med , DNA binding ; GO:0003677 | traceable author statement , transforming growth…
y[d2] w[1118] P{ry[+t7.2]=ey-FLP.N}2 P{GMR-lacZ.C(38.1)}TPN1;P{y[+mDint2] w[BR.E.BR]=SUPor-P}Marcal1[KG09850]P{ry[+t7.2]=neoFRT}40A/CyO y[+]	Mitotic	kyoto	16492	111738				025B04		Marcal1	CG3753 , Marcal1	Marcal1	dsmarcal1 , Marcal1	FBgn0031655	chromatin modification ; GO:0016568 | inferred from electronic annotation with InterPro:IPR010003	nucleus ; GO:0005634 | inferred from electronic annotation with InterPro:IPR010003	helicase activity ; GO:0004386 | inferred from sequence or structural similarity with EMBL:U41534; protein_id:AAD31048.1 , ATP binding ; GO:0005524 | inferred from electronic annotation with InterPro:IPR000330, InterPro:IPR001650, InterPro:IPR010003 , DNA binding ; GO:0003677 | inferred from electronic annotation with InterPro:IPR000330
l(2)SH1819	Mitotic	szeged		l(2)SH1819				21B7		mbm	mbm , CG11604 , mus	mushroom body miniature	mushroom bodies miniature , mushroom bodies small , mushroom body miniature , CG11604 , mushroom-body-miniature	FBgn0086912	learning ; GO:0007612 | inferred from mutant phenotype , mushroom body development ; GO:0016319 | inferred from mutant phenotype , olfactory learning ; GO:0008355 | traceable author statement	-	zinc ion binding ; GO:0008270 | inferred from electronic annotation with InterPro:IPR001878 , nucleic acid binding ; GO:0003676 | inferred from electronic annotation with InterPro:IPR001878
y[d2] w[1118] P{ry[+t7.2]=ey-FLP.N}2 P{GMR-lacZ.C(38.1)}TPN1; P{w[+mC] y[+mDint2]=EPgy2}Mcr[EY07421] P{ry[+t7.2]=neoFRT}40A/CyO y[+]	Mitotic	kyoto	15997	111715				028E03		Mcr	CG7586 , anon-28DE , alpha-2-Mrp , Mcr	Macroglobulin complement-related	Macroglobulin complement-related , alpha-2-macroglobulin related , Macroglobulin complement related	FBgn0020240	response to yeast ; GO:0001878 | inferred from mutant phenotype , phagocytosis, engulfment ; GO:0006911 | inferred from mutant phenotype	extracellular space ; GO:0005615 | inferred from electronic annotation with InterPro:IPR011626	endopeptidase inhibitor activity ; GO:0004866 | inferred from sequence or structural similarity with UniProtKB:P14046 , eukaryotic cell surface binding ; GO:0043499 | inferred from direct assay , protein binding ; GO:0005515 | inferred from physical interaction with egg
y[d2] w[1118] P{ry[+t7.2]=ey-FLP.N}2 P{GMR-lacZ.C(38.1)}TPN1; P{w[+mC]=lacW}me31B[k06607] P{ry[+t7.2]=neoFRT}40A/CyO y[+]	Mitotic	kyoto	10635	111201				031B01		me31B	Me31B , CG4916 , ME31B , DmRH3 , l(2)k06607 , me31B , Me31b , Dhh1p/Me31b , Mat31B	maternal expression at 31B	maternal expression at 31B	FBgn0004419	-	-	ATP-dependent RNA helicase activity ; GO:0004004 | non-traceable author statement , RNA binding ; GO:0003723 | inferred from direct assay , ATP binding ; GO:0005524 | inferred from electronic annotation with InterPro:IPR000629, InterPro:IPR001650, InterPro:IPR011545
y[d2] w[1118] P{ry[+t7.2]=ey-FLP.N}2 P{GMR-lacZ.C(38.1)}TPN1; P{w[+mC]=lacW}Mhc[k10423] P{ry[+t7.2]=neoFRT}40A/CyO y[+]	Mitotic	kyoto	10995	111290				036B01		Mhc	MHC , Mhc , mhc , FBgn0002741 , CG17927 , Myo , DmMHC , Dm II , ifm(2)2 , DROMHC , DroMII , mMHC , Mhc36B , sMHC , l(2)k10423 , Bsh , Ifm(2)2 , Sht , l(2)M66 , l(2)36Ae , Stp , Nup , MRP , Mrp	Myosin heavy chain	Myosin heavy chain , myosin , muscle myosin heavy chain , myosin heavy chain , muscle myosin , Myosin , muscle myosin II heavy chain , muscle specific myosin II , myosin heavy-chain , muscle myosin-II , sarcomeric myosin heavy-chain , Stuckup , Shrunken-thorax , Not-upheld , muscle myosin II , myosin heavy-chain protein , Myosin rod protein , Myosin Heavy Chain , Shrunken thorax , Muscle myosin h…	FBgn0086783	striated muscle contraction ; GO:0006941 | traceable author statement , myofibril assembly ; GO:0030239 | inferred from mutant phenotype , muscle cell differentiation ; GO:0042692 | inferred from mutant phenotype , locomotion ; GO:0040011 | inferred from mutant phenotype , muscle contraction ; GO:0006936 | inferred from mutant phenotype , muscle thick filament assembly ; GO:0030241 | inferred fro…	muscle myosin complex ; GO:0005859 | inferred from direct assay , striated muscle thick filament ; GO:0005863 | inferred from direct assay , myosin complex ; GO:0016459 | inferred from sequence or structural similarity , sarcomere ; GO:0030017 | inferred from direct assay	structural constituent of muscle ; GO:0008307 | traceable author statement , ATPase activity, coupled ; GO:0042623 | inferred from sequence or structural similarity , microfilament motor activity ; GO:0000146 | inferred from sequence or structural similarity with UniProtKB:P79293 , protein homodimerization activity ; GO:0042803 | inferred from direct assay , ATP binding ; GO:0005524 | inferred fr…
l(2)SH0197	Mitotic	szeged		l(2)SH0197				37B3		mib2	mib2 , l(2)37Be , suelto , CG17492 , D-mibl , i115 , Be	mind bomb 2	mind bomb 2 , lethal (2) 37Be , mindbomb2	FBgn0086442	myoblast fusion ; GO:0007520 | inferred from mutant phenotype , protein ubiquitination ; GO:0016567 | inferred from electronic annotation with InterPro:IPR010606	-	protein binding ; GO:0005515 | inferred from electronic annotation with InterPro:IPR001841 , zinc ion binding ; GO:0008270 | inferred from electronic annotation with InterPro:IPR000433, InterPro:IPR001841 , ubiquitin-protein ligase activity ; GO:0004842 | inferred from electronic annotation with InterPro:IPR010606
y[d2] w[1118] P{ry[+t7.2]=ey-FLP.N}2 P{GMR-lacZ.C(38.1)}TPN1; P{y[+mDint2] w[BR.E.BR]=SUPor-P}CG17492[KG10508] P{ry[+t7.2]=neoFRT}40A/CyO y[+]	Mitotic	kyoto	15273	111699				037B10		mib2	mib2 , l(2)37Be , suelto , CG17492 , D-mibl , i115 , Be	mind bomb 2	mind bomb 2 , lethal (2) 37Be , mindbomb2	FBgn0086442	myoblast fusion ; GO:0007520 | inferred from mutant phenotype , protein ubiquitination ; GO:0016567 | inferred from electronic annotation with InterPro:IPR010606	-	protein binding ; GO:0005515 | inferred from electronic annotation with InterPro:IPR001841 , zinc ion binding ; GO:0008270 | inferred from electronic annotation with InterPro:IPR000433, InterPro:IPR001841 , ubiquitin-protein ligase activity ; GO:0004842 | inferred from electronic annotation with InterPro:IPR010606
l(2)SH2086	Mitotic	szeged		l(2)SH2086				27C6-7		milt	CG13777 , l(2)k04704 , anon-WO0153538.19 , milt	milton	Milton , milton	FBgn0022201	axon transport of mitochondrion ; GO:0019896 | non-traceable author statement , mitochondrion distribution ; GO:0048311 | inferred from mutant phenotype , Nebenkern formation ; GO:0007287 | inferred from mutant phenotype , sperm mitochondrion organization ; GO:0030382 | inferred from mutant phenotype	mitochondrion ; GO:0005739 | inferred from direct assay	protein binding ; GO:0005515 | inferred from physical interaction with Myo10A , kinesin-associated mitochondrial adaptor activity ; GO:0019895 | non-traceable author statement
y[d2] w[1118] P{ry[+t7.2]=ey-FLP.N}2 P{GMR-lacZ.C(38.1)}TPN1; P{w[+mC]=lacW}milt[k04704] P{ry[+t7.2]=neoFRT}40A/CyO y[+]	Mitotic	kyoto	10553	111169				027D05-027D07		milt	CG13777 , l(2)k04704 , anon-WO0153538.19 , milt	milton	Milton , milton	FBgn0022201	axon transport of mitochondrion ; GO:0019896 | non-traceable author statement , mitochondrion distribution ; GO:0048311 | inferred from mutant phenotype , Nebenkern formation ; GO:0007287 | inferred from mutant phenotype , sperm mitochondrion organization ; GO:0030382 | inferred from mutant phenotype	mitochondrion ; GO:0005739 | inferred from direct assay	protein binding ; GO:0005515 | inferred from physical interaction with Myo10A , kinesin-associated mitochondrial adaptor activity ; GO:0019895 | non-traceable author statement
y[d2] w[1118] P{ry[+t7.2]=ey-FLP.N}2 P{GMR-lacZ.C(38.1)}TPN1; P{w[+mC]=lacW}l(2)k10113[k10113] P{ry[+t7.2]=neoFRT}40A/CyO y[+]	Mitotic	kyoto	10972	111281				027F04		mir-275	miR-275 , CR33583 , dme-mir-275 , mir275 , mir-275 , dme-miR-275	mir-275	mir-275	FBgn0067719	-	-	-
y[d2] w[1118] P{ry[+t7.2]=ey-FLP.N}2 P{GMR-lacZ.C(38.1)}TPN1; P{y[+mDint2] w[BR.E.BR]=SUPor-P}BcDNA:LD24639[KG08617] P{ry[+t7.2]=neoFRT}40A/CyO y[+]	Mitotic	kyoto	15133	111681				026D07		mmy	cao , CG9535 , cystic , mum , LD44264 , BcDNA:LD24639 , cyst , cys , l(2)k13717b , anon-WO0140519.242 , mmy	mummy	cabrio , cystic , Mummy , Cystic , mummy	FBgn0259749	central nervous system development ; GO:0007417 | inferred from mutant phenotype , regulation of tube size, open tracheal system ; GO:0035151 | inferred from mutant phenotype , open tracheal system development ; GO:0007424 | inferred from mutant phenotype , cuticle chitin biosynthetic process ; GO:0006035 | inferred from mutant phenotype , embryonic epithelial tube formation ; GO:0001838 | inferr…	cellular_component ; GO:0005575 | no biological data available	UDP-N-acetylglucosamine diphosphorylase activity ; GO:0003977 | inferred from mutant phenotype
y[d2] w[1118] P{ry[+t7.2]=ey-FLP.N}2 P{GMR-lacZ.C(38.1)}TPN1; P{y[+mDint2] w[BR.E.BR]=SUPor-P}CG9535[KG04349] P{ry[+t7.2]=neoFRT}40A/CyO y[+]	Mitotic	kyoto	13805	111563				026D07		mmy	cao , CG9535 , cystic , mum , LD44264 , BcDNA:LD24639 , cyst , cys , l(2)k13717b , anon-WO0140519.242 , mmy	mummy	cabrio , cystic , Mummy , Cystic , mummy	FBgn0259749	central nervous system development ; GO:0007417 | inferred from mutant phenotype , regulation of tube size, open tracheal system ; GO:0035151 | inferred from mutant phenotype , open tracheal system development ; GO:0007424 | inferred from mutant phenotype , cuticle chitin biosynthetic process ; GO:0006035 | inferred from mutant phenotype , embryonic epithelial tube formation ; GO:0001838 | inferr…	cellular_component ; GO:0005575 | no biological data available	UDP-N-acetylglucosamine diphosphorylase activity ; GO:0003977 | inferred from mutant phenotype
y[d2] w[1118] P{ry[+t7.2]=ey-FLP.N}2 P{GMR-lacZ.C(38.1)}TPN1; P{w[+mC]=lacW}l(2)35Bc[k08808] P{ry[+t7.2]=neoFRT}40A/CyO y[+]	Mitotic	kyoto	10810	111247	LT1			035B04		mol	CG4482 , nip , BG:DS01219.1 , l(2)35Bb , l35Bb , l(2)br3 , l(2)br23 , br3 , B1 , 35Bb , CG15268 , l(2)SH1330 , mol , l(2)SH2 1330	moladietz	numb-interacting protein , moladietz , lethal 3 in the black-reduced region , lethal 23 in the black-reduced region , lethal group B1 , lethal (2) SH1330 , lethal (2) 35Bb	FBgn0086711	learning or memory ; GO:0007611 | inferred from mutant phenotype , olfactory learning ; GO:0008355 | inferred from mutant phenotype , asymmetric protein localization ; GO:0008105 | inferred from mutant phenotype	basal part of cell ; GO:0045178 | inferred from direct assay , plasma membrane ; GO:0005886 | inferred from direct assay	protein binding ; GO:0005515 | inferred from physical interaction with numb
y[d2] w[1118] P{ry[+t7.2]=ey-FLP.N}2 P{GMR-lacZ.C(38.1)}TPN1; P{w[+mC]=lacW}mts[k12502]P{lacW}l(2)k12502b[k12502b] P{ry[+t7.2]=neoFRT}40A/CyO y[+]	Mitotic	kyoto	12318	111466	LT2			028D01-028D02		mts	mts , PP2 , DmPp2A-28D , PP2a , PP2Ac , PP2A , PP2a 28D , PP2A[[C]] , CG7109 , MTS/PP2A , dPP2A , 5559 , PP2A 28D , Pp2A-28D , Pp2A , ER2-6 , l(2)s5286 , l(2)02496 , PP2A C , PP2A-C , Mts	microtubule star	microtubule star , phosphatase 2A catalytic subunit , catalytic subunit C of type 2A protein phosphatase , Protein phosphatase 2A at 28D , protein phosphatase 2A	FBgn0004177	R7 cell fate commitment ; GO:0007465 | inferred from genetic interaction with Ras85D , mitosis ; GO:0007067 | inferred from mutant phenotype , protein amino acid dephosphorylation ; GO:0006470 | inferred from mutant phenotype , spindle organization ; GO:0007051 | inferred from mutant phenotype , actin filament organization ; GO:0007015 | inferred from mutant phenotype , cell adhesion ; GO:0007155…	protein phosphatase type 2A complex ; GO:0000159 | inferred from sequence or structural similarity	protein serine/threonine phosphatase activity ; GO:0004722 | inferred from sequence or structural similarity
y[d2] w[1118] P{ry[+t7.2]=ey-FLP.N}2 P{GMR-lacZ.C(38.1)}TPN1; P{w[+mC]=lacW}mts[s5286] P{ry[+t7.2]=neoFRT}40A/CyO y[+]	Mitotic	kyoto	10464	111114	LT2			028D01-028D02		mts	mts , PP2 , DmPp2A-28D , PP2a , PP2Ac , PP2A , PP2a 28D , PP2A[[C]] , CG7109 , MTS/PP2A , dPP2A , 5559 , PP2A 28D , Pp2A-28D , Pp2A , ER2-6 , l(2)s5286 , l(2)02496 , PP2A C , PP2A-C , Mts	microtubule star	microtubule star , phosphatase 2A catalytic subunit , catalytic subunit C of type 2A protein phosphatase , Protein phosphatase 2A at 28D , protein phosphatase 2A	FBgn0004177	R7 cell fate commitment ; GO:0007465 | inferred from genetic interaction with Ras85D , mitosis ; GO:0007067 | inferred from mutant phenotype , protein amino acid dephosphorylation ; GO:0006470 | inferred from mutant phenotype , spindle organization ; GO:0007051 | inferred from mutant phenotype , actin filament organization ; GO:0007015 | inferred from mutant phenotype , cell adhesion ; GO:0007155…	protein phosphatase type 2A complex ; GO:0000159 | inferred from sequence or structural similarity	protein serine/threonine phosphatase activity ; GO:0004722 | inferred from sequence or structural similarity
y[d2] w[1118] P{ry[+t7.2]=ey-FLP.N}2 P{GMR-lacZ.C(38.1)}TPN1; P{w[+mC]=lacW}l(2)k09116[k09116] P{ry[+t7.2]=neoFRT}40A/CyO y[+]	Mitotic	kyoto	10863	111257	L			031F04		Myo31DF	Myo31DF , CG7438 , Myo-IA , Dm IA , DmIA , MYOIA , Myo1A , IA , DroMIA , souther	Myosin 31DF	Myosin IA , Myosin 31DF , myosin IA , myosin 1a , myosin I , myosin-IA , Myosin 1D , Myosin-IA , souther , unconventional myosin 31DF , Myosin31DF	FBgn0086347	mesoderm development ; GO:0007498 | inferred from expression pattern , determination of left/right symmetry ; GO:0007368 | inferred from mutant phenotype	myosin complex ; GO:0016459 | inferred from sequence or structural similarity , cytoplasm ; GO:0005737 | non-traceable author statement	actin binding ; GO:0003779 | non-traceable author statement , ATPase activity, coupled ; GO:0042623 | inferred from sequence or structural similarity , motor activity ; GO:0003774 | non-traceable author statement , ATP binding ; GO:0005524 | inferred from electronic annotation with InterPro:IPR001609
y[d2] w[1118] P{ry[+t7.2]=ey-FLP.N}2 P{GMR-lacZ.C(38.1)}TPN1; P{w[+mC]=lacW}neb[k05702] P{ry[+t7.2]=neoFRT}40A/CyO y[+]	Mitotic	kyoto	10391	111083				038B03-038B05		neb	Klp38B , KLP38B , CG10718 , Dm0332 , 38B.12 , 38B.10 , Neb , KIF14 , DmKlp38B , l(2)k00802 , tio , KLP 38B , Klp38 , klp38B , KLP-38B , Mot , sl(2)ry3 , sl(2)ry , l(2)k07614 , l(2)03552 , neb	nebbish	tiovivo , Kinesin-like protein at 38B , Mothra , nebbish	FBgn0004374	mitotic chromosome condensation ; GO:0007076 | inferred from mutant phenotype , ovarian follicle cell development ; GO:0030707 | inferred from mutant phenotype , meiosis ; GO:0007126 | inferred from genetic interaction with nod , mitotic cell cycle, embryonic ; GO:0045448 | inferred from mutant phenotype , microtubule-based movement ; GO:0007018 | inferred from sequence or structural similarity ,…	kinesin complex ; GO:0005871 | inferred from sequence or structural similarity , microtubule associated complex ; GO:0005875 | inferred from electronic annotation with InterPro:IPR001752	protein phosphatase 1 binding ; GO:0008157 | inferred from physical interaction with Pp1-87B , microtubule motor activity ; GO:0003777 | inferred from sequence or structural similarity , chromatin binding ; GO:0003682 | traceable author statement , plus-end-directed microtubule motor activity ; GO:0008574 | traceable author statement , ATP binding ; GO:0005524 | inferred from electronic annotatio…
y[d2] w[1118] P{ry[+t7.2]=ey-FLP.N}2 P{GMR-lacZ.C(38.1)}TPN1; P{w[+mC]=lacW}k04909a P{lacW}l(2)k04909b[k04909b] P{ry[+t7.2]=neoFRT}40A/CyO y[+]	Mitotic	kyoto	12386	111472	LT2			026B05-026B06		NFSA
y[d2] w[1118] P{ry[+t7.2]=ey-FLP.N}2 P{GMR-lacZ.C(38.1)}TPN1; P{w[+mC]=lacW}k05104b P{lacW}l(2)k05104[k05104] P{ry[+t7.2]=neoFRT}40A/CyO y[+]	Mitotic	kyoto	12307	111460				026E01-026E02, 030B05-030B06		NFSA
y[d2] w[1118] P{ry[+t7.2]=ey-FLP.N}2 P{GMR-lacZ.C(38.1)}TPN1; P{w[+mC]=lacW}k06107b P{lacW}l(2)k06107[k06107] P{ry[+t7.2]=neoFRT}40A/CyO y[+]	Mitotic	kyoto	12308	111461				021E01-021E02, 026D01-026D02		NFSA
y[d2] w[1118] P{ry[+t7.2]=ey-FLP.N}2 P{GMR-lacZ.C(38.1)}TPN1; P{w[+mC]=lacW}k06608a P{lacW}l(2)k06608b[k06608b] P{ry[+t7.2]=neoFRT}40A/CyO y[+]	Mitotic	kyoto	12309	111462				033A01-033A02		NFSA
y[d2] w[1118] P{ry[+t7.2]=ey-FLP.N}2 P{GMR-lacZ.C(38.1)}TPN1; P{w[+mC]=lacW}k13108b P{ry[+t7.2]=neoFRT}40A/CyO y[+]	Mitotic	kyoto	12328	111467				038C01-038C02		NFSA
y[d2] w[1118] P{ry[+t7.2]=ey-FLP.N}2 P{GMR-lacZ.C(38.1)}TPN1; P{w[+mC]=lacW}l(2)10685[k00420] P{ry[+t7.2]=neoFRT}40A/CyO y[+]	Mitotic	kyoto	10357	111062	LT1	variable LT+		021F01-021F02		NFSA
y[d2] w[1118] P{ry[+t7.2]=ey-FLP.N}2 P{GMR-lacZ.C(38.1)}TPN1; P{w[+mC]=lacW}l(2)35Bb[k11524a] P{ry[+t7.2]=neoFRT}40A/CyO y[+]	Mitotic	kyoto	12173	111431				035B08		NFSA
y[d2] w[1118] P{ry[+t7.2]=ey-FLP.N}2 P{GMR-lacZ.C(38.1)}TPN1; P{w[+mC]=lacW}l(2)k00619[k00619] P{ry[+t7.2]=neoFRT}40A/CyO y[+]	Mitotic	kyoto	10484	111131	LT1			021F01		NFSA
y[d2] w[1118] P{ry[+t7.2]=ey-FLP.N}2 P{GMR-lacZ.C(38.1)}TPN1; P{w[+mC]=lacW}l(2)k01206[k01206] P{ry[+t7.2]=neoFRT}40A/CyO y[+]	Mitotic	kyoto	10493	111136				021A01-021A04		NFSA
y[d2] w[1118] P{ry[+t7.2]=ey-FLP.N}2 P{GMR-lacZ.C(38.1)}TPN1; P{w[+mC]=lacW}l(2)k02605[k02605] P{ry[+t7.2]=neoFRT}40A/CyO y[+]	Mitotic	kyoto	10517	111151	LT3	partial lethal	small cells, low GFP, no puncta	031F03-031F04		NFSA
y[d2] w[1118] P{ry[+t7.2]=ey-FLP.N}2 P{GMR-lacZ.C(38.1)}TPN1; P{w[+mC]=lacW}l(2)k08611[k08611] P{lacW}k08611b P{ry[+t7.2]=neoFRT}40A/CyO y[+]	Mitotic	kyoto	12385	111471				031E01-031E03		NFSA
y[d2] w[1118] P{ry[+t7.2]=ey-FLP.N}2 P{GMR-lacZ.C(38.1)}TPN1; P{w[+mC]=lacW}l(2)k09015a[k09015a] P{lacW}k09015b P{ry[+t7.2]=neoFRT}40A/CyO y[+]	Mitotic	kyoto	12384	111470				032A04-032A05		NFSA
y[d2] w[1118] P{ry[+t7.2]=ey-FLP.N}2 P{GMR-lacZ.C(38.1)}TPN1; P{w[+mC]=lacW}l(2)k11328[k11328] P{ry[+t7.2]=neoFRT}40A/CyO y[+]	Mitotic	kyoto	11025	111305				034A05		NFSA
y[d2] w[1118] P{ry[+t7.2]=ey-FLP.N}2 P{GMR-lacZ.C(38.1)}TPN1; P{w[+mC]=lacW}plume[k00308] P{ry[+t7.2]=neoFRT}40A/CyO y[+]	Mitotic	kyoto	10303	111045	L			037B08-037B09		NFSA
y[d2] w[1118] P{ry[+t7.2]=ey-FLP.N}2 P{GMR-lacZ.C(38.1)}TPN1; PBac{w[+mC]=5HPw[+]}A142 P{ry[+t7.2]=neoFRT}40A/CyO y[+]	Mitotic	kyoto	16050	111717				036F05		NFSA
y[d2] w[1118] P{ry[+t7.2]=ey-FLP.N}2 P{GMR-lacZ.C(38.1)}TPN1; P{w[+mC] y[+mDint2]=EPgy2}EY03523aP{EPgy2}Pen[EY03523b] P{ry[+t7.2]=neoFRT}40A/CyO y[+]	Mitotic	kyoto	15654	111704				028B01		NG
y[d2] w[1118] P{ry[+t7.2]=ey-FLP.N}2 P{GMR-lacZ.C(38.1)}TPN1; P{w[+mC] y[+mDint2]=EPgy2}EY09207 P{ry[+t7.2]=neoFRT}40A/CyO y[+]	Mitotic	kyoto	16445	111726				021B01		NG
y[d2] w[1118] P{ry[+t7.2]=ey-FLP.N}2 P{GMR-lacZ.C(38.1)}TPN1; P{w[+mC]=lacW}E7-2-17 P{ry[+t7.2]=neoFRT}40A/CyO y[+]	Mitotic	kyoto	10758	111234				030B		NG
y[d2] w[1118] P{ry[+t7.2]=ey-FLP.N}2 P{GMR-lacZ.C(38.1)}TPN1; P{w[+mC]=lacW}l(2)k05404[k05404] P{ry[+t7.2]=neoFRT}40A/CyO y[+]	Mitotic	kyoto	10568	111177				028C07-028C09		NG
y[d2] w[1118] P{ry[+t7.2]=ey-FLP.N}2 P{GMR-lacZ.C(38.1)}TPN1; P{w[+mC]=lacW}l(2)k07015[k07015] P{ry[+t7.2]=neoFRT}40A/CyO y[+]	Mitotic	kyoto	10652	111207				034A01		NG
y[d2] w[1118] P{ry[+t7.2]=ey-FLP.N}2 P{GMR-lacZ.C(38.1)}TPN1; P{w[+mC]=lacW}l(2)k10609[k10609] P{ry[+t7.2]=neoFRT}40A/CyO y[+]	Mitotic	kyoto	10996	111291				028B01		NG
y[d2] w[1118] P{ry[+t7.2]=ey-FLP.N}2 P{GMR-lacZ.C(38.1)}TPN1; P{w[+mC]=lacW}l(2)k13805[k13805] P{ry[+t7.2]=neoFRT}40A/CyO y[+]	Mitotic	kyoto	11107	111332				037A01-037A02		NG
y[d2] w[1118] P{ry[+t7.2]=ey-FLP.N}2 P{GMR-lacZ.C(38.1)}TPN1; P{w+mc=lacW}K(2)k03906ak03906a P{ry[+t7.2]=neoFRT}40A/CyO y[+]	Mitotic	kyoto	12388	111474				031F01-031F02		NG
y[d2] w[1118] P{ry[+t7.2]=ey-FLP.N}2 P{GMR-lacZ.C(38.1)}TPN1; P{y[+mDint2] w[BR.E.BR]=SUPor-P}KG01220 P{ry[+t7.2]=neoFRT}40A/CyO y[+]	Mitotic	kyoto	14360	111597				025D04		NG
y[d2] w[1118] P{ry[+t7.2]=ey-FLP.N}2 P{GMR-lacZ.C(38.1)}TPN1; P{y[+mDint2] w[BR.E.BR]=SUPor-P}KG01610 P{ry[+t7.2]=neoFRT}40A/CyO y[+]	Mitotic	kyoto	15096	111668				025F01		NG
y[d2] w[1118] P{ry[+t7.2]=ey-FLP.N}2 P{GMR-lacZ.C(38.1)}TPN1; P{y[+mDint2] w[BR.E.BR]=SUPor-P}KG02598 P{ry[+t7.2]=neoFRT}40A/CyO y[+]	Mitotic	kyoto	13759	111562				039D01		NG
y[d2] w[1118] P{ry[+t7.2]=ey-FLP.N}2 P{GMR-lacZ.C(38.1)}TPN1; P{y[+mDint2] w[BR.E.BR]=SUPor-P}KG04836 P{ry[+t7.2]=neoFRT}40A/CyO y[+]	Mitotic	kyoto	14906	111636				030C01		NG
y[d2] w[1118] P{ry[+t7.2]=ey-FLP.N}2 P{GMR-lacZ.C(38.1)}TPN1; P{y[+mDint2] w[BR.E.BR]=SUPor-P}KG07049 P{ry[+t7.2]=neoFRT}40A/CyO y[+]	Mitotic	kyoto	14069	111584				033F01		NG
y[d2] w[1118] P{ry[+t7.2]=ey-FLP.N}2 P{GMR-lacZ.C(38.1)}TPN1; P{y[+mDint2] w[BR.E.BR]=SUPor-P}KG07698 P{ry[+t7.2]=neoFRT}40A/CyO y[+]	Mitotic	kyoto	15116	111677				025A02		NG
y[d2] w[1118] P{ry[+t7.2]=ey-FLP.N}2 P{GMR-lacZ.C(38.1)}TPN1; P{y[+mDint2] w[BR.E.BR]=SUPor-P}KG07972 P{ry[+t7.2]=neoFRT}40A/CyO y[+]	Mitotic	kyoto	14928	111644				035D02		NG
y[d2] w[1118] P{ry[+t7.2]=ey-FLP.N}2 P{GMR-lacZ.C(38.1)}TPN1; P{y[+mDint2] w[BR.E.BR]=SUPor-P}KG08320 P{ry[+t7.2]=neoFRT}40A/CyO y[+]	Mitotic	kyoto	14949	111655				036E01		NG
y[d2] w[1118] P{ry[+t7.2]=ey-FLP.N}2 P{GMR-lacZ.C(38.1)}TPN1; P{y[+mDint2] w[BR.E.BR]=SUPor-P}KG10325 P{ry[+t7.2]=neoFRT}40A/CyO y[+]	Mitotic	kyoto	15254	111696				034A01		NG
y[d2] w[1118] P{ry[+t7.2]=ey-FLP.N}2 P{GMR-lacZ.C(38.1)}TPN1; PBac{w[+mC]=5HPw[+]}B291 P{ry[+t7.2]=neoFRT}40A/CyO y[+]	Mitotic	kyoto	16190	111721				033D02		NG
y[d2] w[1118] P{ry[+t7.2]=ey-FLP.N}2 P{GMR-lacZ.C(38.1)}TPN1;P{y[+mDint2] w[BR.E.BR]=SUPor-P}KG06176P{ry[+t7.2]=neoFRT}40A/CyO y[+]	Mitotic	kyoto	14476	111736	LT2			024D02		NG
y[d2] w[1118] P{ry[+t7.2]=ey-FLP.N}2 P{GMR-lacZ.C(38.1)}TPN1; P{w[+mC]=lacW}Nnp-1[k07826] P{ry[+t7.2]=neoFRT}40A/CyO y[+]	Mitotic	kyoto	10687	111225	L			034B07		Nnp-1	l(2)k07826 , CG12396 , Nnp-1 , nnp-1 , NNP-1	Nnp-1	Nnp-1	FBgn0022069	rRNA processing ; GO:0006364 | inferred from sequence or structural similarity with NCBI_gi:4503247 , rRNA metabolic process ; GO:0016072 | non-traceable author statement , mitotic spindle elongation ; GO:0000022 | inferred from mutant phenotype	nucleus ; GO:0005634 | inferred from sequence or structural similarity with NCBI_gi:4503247 , preribosome, small subunit precursor ; GO:0030688 | inferred from electronic annotation with InterPro:IPR010301	-
l(2)SH0329	Mitotic	szeged		l(2)SH0329				26F7-27A1		nrv2	Na[+]/K[+] ATPase , Nrv2 , unnamed , NaK ATPase , Na,K-ATPase , Na[+]/K[+]ATPase , Na[+]/K[+]-ATPase , 42kDa , l(2)k04223 , l(2)k13315 , l(2)SH0329 , ecta , NEST:bs13c10 , Nrv , CG9261 , nrv2 , l(2)SH2 0329 , nrv2.2	nervana 2	nervana2 , Nervana , nervana , ectatic , Nirvana , Nervana 2 , nervana 2 , Nervana2	FBgn0015777	regulation of tube size, open tracheal system ; GO:0035151 | inferred from mutant phenotype , open tracheal system development ; GO:0007424 | inferred from mutant phenotype , regulation of tube diameter, open tracheal system ; GO:0035158 | inferred from mutant phenotype , regulation of tube length, open tracheal system ; GO:0035159 | inferred from mutant phenotype , septate junction assembly ; GO…	plasma membrane ; GO:0005886 | inferred from sequence or structural similarity , sodium:potassium-exchanging ATPase complex ; GO:0005890 | inferred from sequence or structural similarity with UniProtKB:P25169 , septate junction ; GO:0005918 | inferred from direct assay	sodium:potassium-exchanging ATPase activity ; GO:0005391 | inferred from sequence or structural similarity with UniProtKB:P25169 , cation transmembrane transporter activity ; GO:0008324 | contributes_to inferred from direct assay
l(2)SH0007	Mitotic	szeged		l(2)SH0007				32A2-4		Nup107	CG6743 , BcDNA:LD18761 , Nup107 , Nup170	Nup107	Nup170 , Nup107	FBgn0027868	transport ; GO:0006810 | inferred from electronic annotation with InterPro:IPR007252	nuclear pore ; GO:0005643 | inferred from sequence or structural similarity with UniProtKB:P52590	-
y[d2] w[1118] P{ry[+t7.2]=ey-FLP.N}2 P{GMR-lacZ.C(38.1)}TPN1; P{y[+mDint2] w[BR.E.BR]=SUPor-P}oaf[KG03408] P{ry[+t7.2]=neoFRT}40A/CyO y[+]	Mitotic	kyoto	14090	111585				022F04		oaf	l(2)22Fb , tnd , l(2)ND1 , CG9884 , oaf	out at first	transcript-near-decapentaplegic , near dpp complementation group 1 , transcript near decapentaplegic , out at first	FBgn0011818	eclosion ; GO:0007562 | non-traceable author statement , nervous system development ; GO:0007399 | non-traceable author statement , female meiosis chromosome segregation ; GO:0016321 | inferred from mutant phenotype	-	-
y[d2] w[1118] P{ry[+t7.2]=ey-FLP.N}2 P{GMR-lacZ.C(38.1)}TPN1; P{w[+mC]=lacW}oho23B[k16804a] P{ry[+t7.2]=neoFRT}40A/CyO y[+]	Mitotic	kyoto	10457	111111	S			023B06		oho23B	RpS21 , rpS21 , l(2)168/14 , oho23 , l(2)k16814 , l(2)03575 , CG2986 , oho23B	overgrown hematopoietic organs at 23B	Ribosomal protein S21 , overgrown hematopoietic organs-23 , overgrown hematopoietic organs at 23B	FBgn0015521	lymph gland development ; GO:0048542 | inferred from mutant phenotype , translation ; GO:0006412 | inferred from sequence or structural similarity	cytoplasm ; GO:0005737 | inferred from direct assay , cytosolic small ribosomal subunit ; GO:0022627 | inferred from sequence or structural similarity	structural constituent of ribosome ; GO:0003735 | inferred from sequence or structural similarity , ribosome binding ; GO:0043022 | inferred from physical interaction with UniProtKB:P38979 inferred from physical interaction with UniProtKB:UniProtKB:O76927
y[d2] w[1118] P{ry[+t7.2]=ey-FLP.N}2 P{GMR-lacZ.C(38.1)}TPN1; P{w[+mC]=lacW}Pen[k14401a], oho31[k14401b] P{ry[+t7.2]=neoFRT}40A/CyO y[+]	Mitotic	kyoto	11125	111340	LT3	very mild and variable LT+	small cells with disproportionately large nuclei, lowered GFP	031A01-031A02		oho31	oho-31 , l(2)k14401 , l(2)144/1 , l(2)oho31 , oho31	overgrown hematopoietic organs-31	overgrown hematopoietic organs-31	FBgn0010332	protein import into nucleus ; GO:0006606 | non-traceable author statement	-	-	Pen	Pen , imp alpha2 , alpha2 , Imp-alpha2 , imp-alpha2 , Kap-alpha2 , oho-31 , bs29g06.y1 , importin alpha2/pendulin , Kap alpha2 , oho31 , Dimp-alpha2 , 2.1 , alpha2A-Kap , OHO31 , DPend , Oho31 , pen-2 , pen , l(2)144/1 , l(2)k14401 , CG4799 , anon-WO0140519.258 , IMPalpha2 , Kpna2 , Rch1 , Dalpha2	Pendulin	Importin-a2 , pendulin , alpha-importin , importin-alpha2 , Pendulum , Importin-alpha2 , importin alpha2 , Pendulin , Importin alpha2 , Importin alpha	FBgn0011823	lymph gland development ; GO:0048542 | inferred from mutant phenotype , cytoplasmic transport ; GO:0016482 | inferred from mutant phenotype , cytoplasmic transport, nurse cell to oocyte ; GO:0007303 | non-traceable author statement , protein import into nucleus ; GO:0006606 | non-traceable author statement , sperm individualization ; GO:0007291 | inferred from mutant phenotype , ovarian ring cana…	actin cytoskeleton ; GO:0015629 | non-traceable author statement , cytoplasm ; GO:0005737 | non-traceable author statement , nuclear pore ; GO:0005643 | non-traceable author statement , nucleus ; GO:0005634 | non-traceable author statement , lipid particle ; GO:0005811 | inferred from direct assay	protein transmembrane transporter activity ; GO:0008320 | non-traceable author statement , protein transporter activity ; GO:0008565 | inferred from electronic annotation with InterPro:IPR002652 , binding ; GO:0005488 | inferred from electronic annotation with InterPro:IPR011989, InterPro:IPR016024
y[d2] w[1118] P{ry[+t7.2]=ey-FLP.N}2 P{GMR-lacZ.C(38.1)}TPN1; P{y[+mDint2] w[BR.E.BR]=SUPor-P}KG06771 P{ry[+t7.2]=neoFRT}40A/CyO y[+]	Mitotic	kyoto	15108	111672				035B04		osp	CG3479 , v(2)rJ571 , unnamed , BG:DS07721.2 , BG:DS01486.7 , BG:DS01486.5 , l(2)rJ571 , anon-WO02059370.75 , alw , osp	outspread	arc-like wing , arclike wing , outspread	FBgn0003016	biological_process ; GO:0008150 | no biological data available	cellular_component ; GO:0005575 | no biological data available	molecular_function ; GO:0003674 | no biological data available
l(2)SH0771	Mitotic	szeged		l(2)SH0771				34C7		p38b	p38b , p38beta , p38 , Dp38 , D-p38 , D-p38b , p38 beta , p38B , CG7393 , p38 MAPK , BG:DS00797.3 , 186F5S , anon-sts23 , Mpk34C , ESTS:186F5S , Dm p38b	p38b	p38b , stress-activated p38b MAP kinase , p38 mitogen-activated protein kinase.	FBgn0024846	regulation of BMP signaling pathway ; GO:0030510 | inferred from direct assay , transforming growth factor beta receptor signaling pathway ; GO:0007179 | inferred from genetic interaction with dpp AND inferred from genetic interaction with tkv , imaginal disc-derived wing morphogenesis ; GO:0007476 | inferred from direct assay , MAPKKK cascade ; GO:0000165 | non-traceable author statement , prote…	nucleus ; GO:0005634 | non-traceable author statement	MAP kinase activity ; GO:0004707 | inferred from sequence or structural similarity with UniProtKB:P47811 , protein serine/threonine kinase activity ; GO:0004674 | non-traceable author statement , SAP kinase activity ; GO:0016909 | non-traceable author statement , ATP binding ; GO:0005524 | inferred from electronic annotation with InterPro:IPR000719, InterPro:IPR002290, InterPro:IPR003527, InterPr…
y[d2] w[1118] P{ry[+t7.2]=ey-FLP.N}2 P{GMR-lacZ.C(38.1)}TPN1; P{w[+mC]=lacW}Pdsw[k10101] P{ry[+t7.2]=neoFRT}40A/CyO y[+]	Mitotic	kyoto	10965	111278				023F03		Pdsw	l(2)k10101 , anon-EST:Posey91 , CG8844 , BcDNA:RE65754 , Pdsw , pdsw	Pdsw	Pdsw , NADH ubiquinone oxidoreductase PDSW , NADH:ubiquinone oxidoreductase PDSW subunit	FBgn0021967	mitochondrial electron transport, NADH to ubiquinone ; GO:0006120 | inferred from sequence or structural similarity	mitochondrial respiratory chain complex I ; GO:0005747 | inferred from sequence or structural similarity	NADH dehydrogenase (ubiquinone) activity ; GO:0008137 | inferred from sequence or structural similarity , NADH dehydrogenase activity ; GO:0003954 | inferred from sequence or structural similarity with UniProtKB:O96000
y[d2] w[1118] P{ry[+t7.2]=ey-FLP.N}2 P{GMR-lacZ.C(38.1)}TPN1; P{w[+mC]=lacW}l(2)k06324[k06324] P{ry[+t7.2]=neoFRT}40A/CyO y[+]	Mitotic	kyoto	10617	111192				031A02		Pen	Pen , imp alpha2 , alpha2 , Imp-alpha2 , imp-alpha2 , Kap-alpha2 , oho-31 , bs29g06.y1 , importin alpha2/pendulin , Kap alpha2 , oho31 , Dimp-alpha2 , 2.1 , alpha2A-Kap , OHO31 , DPend , Oho31 , pen-2 , pen , l(2)144/1 , l(2)k14401 , CG4799 , anon-WO0140519.258 , IMPalpha2 , Kpna2 , Rch1 , Dalpha2	Pendulin	Importin-a2 , pendulin , alpha-importin , importin-alpha2 , Pendulum , Importin-alpha2 , importin alpha2 , Pendulin , Importin alpha2 , Importin alpha	FBgn0011823	lymph gland development ; GO:0048542 | inferred from mutant phenotype , cytoplasmic transport ; GO:0016482 | inferred from mutant phenotype , cytoplasmic transport, nurse cell to oocyte ; GO:0007303 | non-traceable author statement , protein import into nucleus ; GO:0006606 | non-traceable author statement , sperm individualization ; GO:0007291 | inferred from mutant phenotype , ovarian ring cana…	actin cytoskeleton ; GO:0015629 | non-traceable author statement , cytoplasm ; GO:0005737 | non-traceable author statement , nuclear pore ; GO:0005643 | non-traceable author statement , nucleus ; GO:0005634 | non-traceable author statement , lipid particle ; GO:0005811 | inferred from direct assay	protein transmembrane transporter activity ; GO:0008320 | non-traceable author statement , protein transporter activity ; GO:0008565 | inferred from electronic annotation with InterPro:IPR002652 , binding ; GO:0005488 | inferred from electronic annotation with InterPro:IPR011989, InterPro:IPR016024
y[d2] w[1118] P{ry[+t7.2]=ey-FLP.N}2 P{GMR-lacZ.C(38.1)}TPN1; P{y[+mDint2]w[BR.E.BR]=SUPor_P}KG03291 P{ry[+t7.2]=neoFRT}40A/CyO y[+]	Mitotic	kyoto	13013	111507				025C05		pgant5	CG31651 , CG9152 , l(2)e02157 , pgant5	polypeptide GalNAc transferase 5	polypeptide GalNAc transferase 5 , lethal (2) e02157	FBgn0031681	oligosaccharide biosynthetic process ; GO:0009312 | inferred from direct assay	Golgi stack ; GO:0005795 | non-traceable author statement	polypeptide N-acetylgalactosaminyltransferase activity ; GO:0004653 | non-traceable author statement
y[d2] w[1118] P{ry[+t7.2]=ey-FLP.N}2 P{GMR-lacZ.C(38.1)}TPN1; P{y[+mDint2] w[BR.E.BR]=SUPor-P}Pgk[KG07478] P{ry[+t7.2]=neoFRT}40A/CyO y[+]	Mitotic	kyoto	15113	111675				023A03		Pgk	pgk , l(2)23Ac , Pgk , 169C9S , PGK , anon-sts18 , ESTS:169C9S , CG3127 , l(2)23AB3	Phosphoglycerate kinase	Phosphoglycerate kinase , lethal (2) 23AB3 , phosphoglycerate kinase	FBgn0250906	glycolysis ; GO:0006096 | non-traceable author statement , synaptic transmission ; GO:0007268 | inferred from direct assay , phosphorylation ; GO:0016310 | inferred from electronic annotation with InterPro:IPR000121	cytoplasm ; GO:0005737 | non-traceable author statement	phosphoglycerate kinase activity ; GO:0004618 | inferred from sequence or structural similarity
	RNAI	vienna		16239				2		Pi3K21B	p60 , PI3K , dPI3K , Pi3Kp60 , CG2699 , PI(3)K , droPIK57 , Pi3K21B , PI3K21B , dP60 , PI[[3]]K	Pi3K21B	dPI 3-kinase , PI 3-kinase , PI3-kinase , Pi3K21B	FBgn0020622	phosphoinositide phosphorylation ; GO:0046854 | inferred from direct assay , lipid phosphorylation ; GO:0046834 | inferred from direct assay , protein amino acid phosphorylation ; GO:0006468 | inferred from direct assay , regulation of cell proliferation ; GO:0042127 | inferred from mutant phenotype , regulation of cell size ; GO:0008361 | inferred from mutant phenotype , insulin receptor signali…	phosphoinositide 3-kinase complex ; GO:0005942 | non-traceable author statement , 1-phosphatidylinositol-4-phosphate 3-kinase, class IA complex ; GO:0005943 | non-traceable author statement	phosphoinositide 3-kinase regulator activity ; GO:0035014 | non-traceable author statement , kinase binding ; GO:0019900 | inferred from physical interaction with Pi3K92E
	RNAI	vienna		16240				3		Pi3K21B	p60 , PI3K , dPI3K , Pi3Kp60 , CG2699 , PI(3)K , droPIK57 , Pi3K21B , PI3K21B , dP60 , PI[[3]]K	Pi3K21B	dPI 3-kinase , PI 3-kinase , PI3-kinase , Pi3K21B	FBgn0020622	phosphoinositide phosphorylation ; GO:0046854 | inferred from direct assay , lipid phosphorylation ; GO:0046834 | inferred from direct assay , protein amino acid phosphorylation ; GO:0006468 | inferred from direct assay , regulation of cell proliferation ; GO:0042127 | inferred from mutant phenotype , regulation of cell size ; GO:0008361 | inferred from mutant phenotype , insulin receptor signali…	phosphoinositide 3-kinase complex ; GO:0005942 | non-traceable author statement , 1-phosphatidylinositol-4-phosphate 3-kinase, class IA complex ; GO:0005943 | non-traceable author statement	phosphoinositide 3-kinase regulator activity ; GO:0035014 | non-traceable author statement , kinase binding ; GO:0019900 | inferred from physical interaction with Pi3K92E
y[d2] w[1118] P{ry[+t7.2]=ey-FLP.N}2 P{GMR-lacZ.C(38.1)}TPN1; P{w[+mC]=lacW}l(2)k05812[k05812] P{ry[+t7.2]=neoFRT}40A/CyO y[+]	Mitotic	kyoto	10578	111185				032C01		piwi	Piwi , PIWI , CG6122 , piwi	piwi	P-element induced wimpy testis , piwi , Piwi , PIWI	FBgn0004872	female germ-line stem cell division ; GO:0048132 | inferred from mutant phenotype , male germ-line stem cell division ; GO:0048133 | inferred from mutant phenotype , stem cell division ; GO:0017145 | inferred from mutant phenotype , chromatin silencing ; GO:0006342 | inferred from mutant phenotype , posttranscriptional gene silencing ; GO:0016441 | inferred from mutant phenotype , cell fate deter…	nucleus ; GO:0005634 | inferred from direct assay , cytoplasm ; GO:0005737 | non-traceable author statement , nucleoplasm ; GO:0005654 | non-traceable author statement , polytene chromosome ; GO:0005700 | inferred from direct assay , euchromatin ; GO:0000791 | inferred from direct assay , telomeric heterochromatin ; GO:0031933 | inferred from direct assay , chromocenter ; GO:0010369 | inferred fr…	RNA binding ; GO:0003723 | inferred from direct assay , mRNA binding ; GO:0003729 | non-traceable author statement , protein binding ; GO:0005515 | inferred from physical interaction with vas inferred from physical interaction with Fmr1 inferred from physical interaction with Dcr-1
y[d2] w[1118] P{ry[+t7.2]=ey-FLP.N}2 P{GMR-lacZ.C(38.1)}TPN1; P{w[+mGT]=GT1}Pka-C1[BG02142] P{ry[+t7.2]=neoFRT}40A/CyO y[+]	Mitotic	kyoto	12752	111486				030C05		Pka-C1	PKA , PKA CI , DC0 , DCO , pka-C1 , Cos1 , pka-c1 , pka , PKAc , dPKA , Pka , Pka-C , PKAcA , pkA , PKA Cl , CG4379 , pKA , 6353 , PKA-C1 , Dc0 , l(2)01272 , C , dco , unnamed , Cos-1 , Dco , dcO , Cos , l(2)cos[[1]] , cos1 , l(2)s4402 , Dcpk , CdkA , Pka-C1 , PkaC1	cAMP-dependent protein kinase 1	protein kinase A , Protein Kinase A , Costal-1 , Costal , costal-1 , cAMP-dependent protein kinase 1 , catalytic subunit of cAMP-dependent protein kinase , catalytic subunit of PKA , PKA catalytic subunit , cAMP-dependent protein kinase	FBgn0000273	protein amino acid phosphorylation ; GO:0006468 | inferred from sequence or structural similarity , oocyte anterior/posterior axis determination ; GO:0007314 | inferred from mutant phenotype , oocyte microtubule cytoskeleton polarization ; GO:0008103 | inferred from mutant phenotype , regulation of bicoid mRNA localization ; GO:0008359 | inferred from mutant phenotype , regulation of pole plasm o…	cAMP-dependent protein kinase complex ; GO:0005952 | inferred from sequence or structural similarity , plasma membrane ; GO:0005886 | inferred from direct assay	cAMP-dependent protein kinase activity ; GO:0004691 | inferred from sequence or structural similarity , protein binding ; GO:0005515 | inferred from physical interaction with slo , protein serine/threonine kinase activity ; GO:0004674 | non-traceable author statement , ATP binding ; GO:0005524 | inferred from electronic annotation with InterPro:IPR000719, InterPro:IPR000961, InterPro:IPR002290, I…
y[d2] w[1118] P{ry[+t7.2]=ey-FLP.N}2 P{GMR-lacZ.C(38.1)}TPN1; P{w[+mC]=lacW}porin[k05123] P{ry[+t7.2]=neoFRT}40A/CyO y[+]	Mitotic	kyoto	10563	111174				032B01		porin	CG6647 , DmPorin1 , POR-1 , VDAC , l(2)k05123 , DmVDAC , Vdac , anon-WO02059370.56 , porin , DVDAC	porin	Voltage-dependent anion-selective channel , porin , Porin 1	FBgn0004363	mitochondrial transport ; GO:0006839 | inferred from sequence or structural similarity , ion transport ; GO:0006811 | inferred from direct assay , anion transport ; GO:0006820 | inferred from electronic annotation with InterPro:IPR001925	lipid particle ; GO:0005811 | inferred from direct assay , mitochondrial outer membrane ; GO:0005741 | inferred from sequence or structural similarity with EMBL:U30840 , Nebenkern ; GO:0016006 | inferred from direct assay	voltage-gated anion channel activity ; GO:0008308 | inferred from sequence or structural similarity with EMBL:U30840
y[d2] w[1118] P{ry[+t7.2]=ey-FLP.N}2 P{GMR-lacZ.C(38.1)}TPN1; P{w[+mC]=lacW}PRL-1[k09834], l(2)k09834[k09834] P{ry[+t7.2]=neoFRT}40A/CyO y[+]	Mitotic	kyoto	12178	111434				035F01		PRL-1	PRL , CG4993 , BG:DS07473.3 , BcDNA:RE40268 , PRL-1 , PrL-1	PRL-1	PRL-1	FBgn0024734	protein amino acid dephosphorylation ; GO:0006470 | non-traceable author statement	-	protein tyrosine/serine/threonine phosphatase activity ; GO:0008138 | non-traceable author statement , prenylated protein tyrosine phosphatase activity ; GO:0004727 | inferred from sequence or structural similarity , protein tyrosine phosphatase activity ; GO:0004725 | inferred from electronic annotation with InterPro:IPR000242
y[d2] w[1118] P{ry[+t7.2]=ey-FLP.N}2 P{GMR-lacZ.C(38.1)}TPN1; P{w[+mC]=lacW}Rab5[k08232] P{ry[+t7.2]=neoFRT}40A/CyO y[+]	Mitotic	kyoto	10786	111239				022E01		Rab5	Rab5 , Drab5 , rab5 , Dm Rab5 , Rab , BAA88244 , AAF51265 , CG3664 , DmRab5 , DRab5 , l(2)k08232 , RAB5 , dRab5	Rab-protein 5	Rab-protein 5	FBgn0014010	synaptic vesicle endocytosis ; GO:0048488 | traceable author statement , synaptic vesicle to endosome fusion ; GO:0016189 | traceable author statement , regulation of synapse structure and activity ; GO:0050803 | inferred from mutant phenotype , border follicle cell migration ; GO:0007298 | inferred from mutant phenotype , establishment or maintenance of chromatin architecture ; GO:0006325 | infe…	plasma membrane ; GO:0005886 | inferred from sequence or structural similarity , early endosome ; GO:0005769 | non-traceable author statement , lipid particle ; GO:0005811 | inferred from direct assay	GTP binding ; GO:0005525 | inferred from sequence or structural similarity , GTPase activity ; GO:0003924 | inferred from sequence or structural similarity
y[d2] w[1118] P{ry[+t7.2]=ey-FLP.N}2 P{GMR-lacZ.C(38.1)}TPN1; P{y[+mDint2] w[BR.E.BR]=SUPor-P}Rab5[KG05684] P{ry[+t7.2]=neoFRT}40A/CyO y[+]	Mitotic	kyoto	14450	111601				022F01-022E01		Rab5	Rab5 , Drab5 , rab5 , Dm Rab5 , Rab , BAA88244 , AAF51265 , CG3664 , DmRab5 , DRab5 , l(2)k08232 , RAB5 , dRab5	Rab-protein 5	Rab-protein 5	FBgn0014010	synaptic vesicle endocytosis ; GO:0048488 | traceable author statement , synaptic vesicle to endosome fusion ; GO:0016189 | traceable author statement , regulation of synapse structure and activity ; GO:0050803 | inferred from mutant phenotype , border follicle cell migration ; GO:0007298 | inferred from mutant phenotype , establishment or maintenance of chromatin architecture ; GO:0006325 | infe…	plasma membrane ; GO:0005886 | inferred from sequence or structural similarity , early endosome ; GO:0005769 | non-traceable author statement , lipid particle ; GO:0005811 | inferred from direct assay	GTP binding ; GO:0005525 | inferred from sequence or structural similarity , GTPase activity ; GO:0003924 | inferred from sequence or structural similarity
y[d2] w[1118] P{ry[+t7.2]=ey-FLP.N}2 P{GMR-lacZ.C(38.1)}TPN1; P{w[+mC]=lacW}Rab6[k13606] P{ry[+t7.2]=neoFRT}40A/CyO y[+]	Mitotic	kyoto	10446	111102				033D01-033D02		Rab6	Dm Rab6 , AAF53168 , DmRab6 , drab6 , CG6601 , dRab6 , rab6 , l(2)08323 , wrt , Drab6 , 136/6 , DRab6 , Rab6	Rab-protein 6	warthog , Rab-protein 6 , Rab protein 6	FBgn0015797	compound eye morphogenesis ; GO:0001745 | inferred from genetic interaction with N , pole plasm oskar mRNA localization ; GO:0045451 | inferred from mutant phenotype , oocyte microtubule cytoskeleton polarization ; GO:0008103 | inferred from mutant phenotype , exocytosis ; GO:0006887 | inferred from mutant phenotype , germarium-derived egg chamber formation ; GO:0007293 | inferred from mutant phe…	-	GTPase activity ; GO:0003924 | inferred from sequence or structural similarity , protein binding ; GO:0005515 | inferred from physical interaction with BicD , GTP binding ; GO:0005525 | inferred from electronic annotation with InterPro:IPR001806, InterPro:IPR003579, InterPro:IPR005225
y[d2] w[1118] P{ry[+t7.2]=ey-FLP.N}2 P{GMR-lacZ.C(38.1)}TPN1; P{w[+mC] y[+mDint2]=EPgy2}Rack1[EY00128] P{ry[+t7.2]=neoFRT}40A/CyO y[+]	Mitotic	kyoto	15000	111662	LT2			028D01		Rack1	i173 , CG7111 , RACK1 , rack1 , Rack1	Receptor of activated protein kinase C 1	Guanine nucleotide-binding protein beta-subunit like protein , Receptor of activated protein kinase C 1 , Receptor for Activated C Kinase 1	FBgn0020618	oviposition ; GO:0018991 | inferred from mutant phenotype , oogenesis ; GO:0048477 | inferred from mutant phenotype , cuticle development ; GO:0042335 | inferred from mutant phenotype , wing disc development ; GO:0035220 | inferred from mutant phenotype , locomotory behavior ; GO:0007626 | inferred from mutant phenotype	cytoplasm ; GO:0005737 | inferred from direct assay	protein kinase C binding ; GO:0005080 | non-traceable author statement
	RNAI	shizuoka		9375R-3				3		Ras85D	ras , RAS85D , RAS , Ras1 , Ras , dRas , D-Ras1 , RTK , dRas1 , ras1 , D-Ras , Dras1 , dras1 , Dm Ras1 , S35097 , DRas85D/Ras , Dras , DRAS1 , Ras-1 , DRas , dRAS1 , ras 1 , EK3-4 , ras85D , ras85B , RAS1 , RasI , l(3)06677 , D-ras1 , Dras85D , E(faf) , E(sev)3C , Su(tor)3-2 , p21[Ras1] , D-ras-1 , Dmras85D , l(3)s1747 , fs(3)05703 , CG9375 , C-ras1 , Ras85D , Ras1/RAs85D , RasV12	Ras oncogene at 85D	Ras GTPase , Enhancer of faf , Ras oncogene at 85D	FBgn0003205	determination of anterior/posterior axis, embryo ; GO:0008595 | traceable author statement , torso signaling pathway ; GO:0008293 | traceable author statement , border follicle cell migration ; GO:0007298 | traceable author statement , ovarian follicle cell development ; GO:0030707 | traceable author statement , sevenless signaling pathway ; GO:0045500 | traceable author statement , regulation of…	intracellular ; GO:0005622 | inferred from electronic annotation with InterPro:IPR003577	GTPase activity ; GO:0003924 | inferred from sequence or structural similarity with MGD:Kras2; MGI:MGI:96680 , GDP binding ; GO:0019003 | non-traceable author statement , GTP binding ; GO:0005525 | inferred from electronic annotation with InterPro:IPR001806, InterPro:IPR003577, InterPro:IPR005225
y[d2] w[1118] P{ry[+t7.2]=ey-FLP.N}2 P{GMR-lacZ.C(38.1)}TPN1; P{w[+mC]=lacW}raw[k01021] P{ry[+t7.2]=neoFRT}40A/CyO y[+]	Mitotic	kyoto	10363	111067				029E04-029E06		raw	raw , cyr , l(2)06825 , CG9321 , l(2)k03514 , CG12437	raw	cyrano , raw	FBgn0003209	autophagic cell death ; GO:0048102 | inferred from expression pattern , salivary gland cell autophagic cell death ; GO:0035071 | inferred from expression pattern , Malpighian tubule morphogenesis ; GO:0007443 | inferred from mutant phenotype , central nervous system development ; GO:0007417 | inferred from mutant phenotype , regulation of Malpighian tubule diameter ; GO:0035297 | inferred from mu…	-	-
y[d2] w[1118] P{ry[+t7.2]=ey-FLP.N}2 P{GMR-lacZ.C(38.1)}TPN1; P{w[+mC]=lacW}RfC38[k13807] P{ry[+t7.2]=neoFRT}40A/CyO y[+]	Mitotic	kyoto	11109	111333				032D04		RfC38	l(2)rfc38 , l(2)k13807 , n(2)k13807 , Rfc38 , CG6258 , BcDNA:LD06837 , RfC38	Replication factor C 38kD subunit	DNA replication factor, 38k subunit , Replication factor C 38kD subunit	FBgn0028700	DNA replication ; GO:0006260 | inferred from sequence or structural similarity	DNA replication factor C complex ; GO:0005663 | inferred from sequence or structural similarity	DNA binding ; GO:0003677 | inferred from sequence or structural similarity , ATPase activity ; GO:0016887 | inferred from sequence or structural similarity with SGD_LOCUS:RFC5; SGD:S0000291 , DNA clamp loader activity ; GO:0003689 | inferred from sequence or structural similarity with SGD_LOCUS:RFC5; SGD:S0000291 , nucleotide binding ; GO:0000166 | inferred from electronic annotation with InterPr…
y[d2] w[1118] P{ry[+t7.2]=ey-FLP.N}2 P{GMR-lacZ.C(38.1)}TPN1; P{w[+tAR] ry[+t7.2AR]=wA[R]}rk[11P] P{ry[+t7.2]=neoFRT}40A/CyO y[+]	Mitotic	kyoto	10919	111267				034E05-034E06		rk	CG8930 , rk , DLGR2 , LGR2 , DLGR-2 , rk/CG8930 , CT25644 , BG:DS00180.13	rickets	rickets , leucine-rich repeat-containing G protein-coupled receptor 2 , glycoprotein hormone receptor II , glycoprotein-hormone-receptor-II	FBgn0003255	G-protein coupled receptor protein signaling pathway ; GO:0007186 | inferred from sequence or structural similarity , regulation of chitin-based cuticle tanning ; GO:0007564 | inferred from mutant phenotype	plasma membrane ; GO:0005886 | non-traceable author statement , integral to membrane ; GO:0016021 | inferred from sequence or structural similarity	G-protein coupled receptor activity ; GO:0004930 | non-traceable author statement , protein-hormone receptor activity ; GO:0016500 | inferred from sequence or structural similarity , neuropeptide receptor activity ; GO:0008188 | inferred from sequence or structural similarity , protein binding ; GO:0005515 | inferred from electronic annotation with InterPro:IPR001611
l(2)SH0212	Mitotic	szeged		l(2)SH0212				31E2-3		RluA-1	CG31719 , CG7475 , CG13143 , RluA-1	RluA-1	multiple , RluA-1	FBgn0051719	riboflavin biosynthetic process ; GO:0009231 | inferred from sequence or structural similarity with SGD_LOCUS:RIB2; SGD:S0005427 , pseudouridine synthesis ; GO:0001522 | inferred from electronic annotation with InterPro:IPR006145, InterPro:IPR006224, InterPro:IPR006225	-	diaminohydroxyphosphoribosylaminopyrimidine deaminase activity ; GO:0008835 | inferred from sequence or structural similarity with SGD_LOCUS:RIB2; SGD:S0005427 , pseudouridine synthase activity ; GO:0009982 | inferred from electronic annotation with InterPro:IPR006145, InterPro:IPR006224, InterPro:IPR006225 , RNA binding ; GO:0003723 | inferred from electronic annotation with InterPro:IPR006145, …
y[d2] w[1118] P{ry[+t7.2]=ey-FLP.N}2 P{GMR-lacZ.C(38.1)}TPN1; P{w[+mC]=lacW}RnrL[k06709] P{ry[+t7.2]=neoFRT}40A/CyO y[+]	Mitotic	kyoto	10644	111202				031D08		RnrL	RntL , CG5371 , unnamed , l(2)k06709 , RNR1 , DmRNR1 , RnrM1 , RnrL	Ribonucleoside diphosphate reductase large subunit	ribonucleoside-diphosphate reductase large subunit , Ribonucleoside diphosphate reductase M1 subunit , Ribonucleoside diphosphate reductase large subunit	FBgn0011703	DNA replication ; GO:0006260 | non-traceable author statement , caspase activation ; GO:0006919 | inferred from mutant phenotype	ribonucleoside-diphosphate reductase complex ; GO:0005971 | inferred from sequence or structural similarity with SGD_LOCUS:RNR1; SGD:S0000872	ribonucleoside-diphosphate reductase activity ; GO:0004748 | inferred from sequence or structural similarity with SGD_LOCUS:RNR1; SGD:S0000872 , ATP binding ; GO:0005524 | inferred from electronic annotation with InterPro:IPR013509 , protein binding ; GO:0005515 | inferred from electronic annotation with InterPro:IPR008926
y[d2] w[1118] P{ry[+t7.2]=ey-FLP.N}2 P{GMR-lacZ.C(38.1)}TPN1; P{w[+mC]=lacW}l(2)s2978[s2978] P{ry[+t7.2]=neoFRT}40A/CyO y[+]	Mitotic	kyoto	12042	111374				029F07		rost	CG9552 , rost	rolling stone	rolling stone	FBgn0011705	myoblast fusion ; GO:0007520 | inferred from mutant phenotype , skeletal muscle development ; GO:0007519 | traceable author statement	membrane ; GO:0016020 | inferred from direct assay , plasma membrane ; GO:0005886 | non-traceable author statement , integral to membrane ; GO:0016021 | non-traceable author statement	-
y[d2] w[1118] P{ry[+t7.2]=ey-FLP.N}2 P{GMR-lacZ.C(38.1)}TPN1; P{w[+mC]=lacW}RpI135[k16513] P{ry[+t7.2]=neoFRT}40A/CyO y[+]	Mitotic	kyoto	11186	111359				021C02		RpI135	RP135 , DmRP135 , l(2)k16513 , RpIII135 , CG4033 , RpI135	RNA polymerase I 135kD subunit	RNA polymerase I , RNA polymerase I 135kD subunit	FBgn0003278	transcription from RNA polymerase I promoter ; GO:0006360 | inferred from sequence or structural similarity with UniProtKB:O54888	DNA-directed RNA polymerase I complex ; GO:0005736 | inferred from sequence or structural similarity with UniProtKB:O54888 , nucleus ; GO:0005634 | non-traceable author statement	DNA-directed RNA polymerase activity ; GO:0003899 | inferred from sequence or structural similarity with UniProtKB:O54888 , ribonucleoside binding ; GO:0032549 | inferred from electronic annotation with InterPro:IPR015712 , DNA binding ; GO:0003677 | inferred from electronic annotation with InterPro:IPR007120, InterPro:IPR007121, InterPro:IPR007641, InterPro:IPR007642, InterPro:IPR007644, InterPr…
y[d2] w[1118] P{ry[+t7.2]=ey-FLP.N}2 P{GMR-lacZ.C(38.1)}TPN1; P{w[+mC]=lacW}RpL30[k09918] P{ry[+t7.2]=neoFRT}40A/CyO y[+]	Mitotic	kyoto	10952	111271	L			037B09		RpL30	l(2)01265 , unnamed , plume , l(2)k09918 , anon-EST:fe1D4 , L30 , CG10652 , BcDNA:RE25263 , BcDNA:RH09938 , l(2)SH0229 , RpL30 , l(2)SH2 0229 , Rpl30	Ribosomal protein L30	anon-fast-evolving-1D4 , L30 ribosomal gene , lethal (2) SH0229 , plume , Ribosomal protein L30	FBgn0086710	growth ; GO:0040007 | inferred from mutant phenotype , translation ; GO:0006412 | inferred from sequence or structural similarity with SGD_LOCUS:RPL30; SGD:S0002998 , peripheral nervous system development ; GO:0007422 | non-traceable author statement , mitotic spindle elongation ; GO:0000022 | inferred from mutant phenotype , mitotic spindle organization ; GO:0007052 | inferred from mutant phenot…	cytosolic large ribosomal subunit ; GO:0022625 | inferred from sequence or structural similarity with SGD_LOCUS:RPL30; SGD:S0002998	structural constituent of ribosome ; GO:0003735 | inferred from sequence or structural similarity with SGD_LOCUS:RPL30; SGD:S0002998	robl37BC	CG15171 , robl37BC	robl37BC	robl37BC	FBgn0028569	microtubule-based movement ; GO:0007018 | inferred from sequence or structural similarity	dynein complex ; GO:0030286 | inferred from sequence or structural similarity	ATPase activity, coupled ; GO:0042623 | inferred from sequence or structural similarity
y[d2] w[1118] P{ry[+t7.2]=ey-FLP.N}2 P{GMR-lacZ.C(38.1)}TPN1; P{w[+mC]=lacW}Rpp30[k01901] P{ry[+t7.2]=neoFRT}40A/CyO y[+]	Mitotic	kyoto	10507	111144	L			021B05		Rpp30	RNase P , l(2)k01901 , #19/1 , CG11606 , Rpp30	RNaseP protein p30	RNaseP protein p30	FBgn0022246	tRNA processing ; GO:0008033 | inferred from sequence or structural similarity	ribonuclease P complex ; GO:0030677 | inferred from sequence or structural similarity	ribonuclease activity ; GO:0004540 | inferred from electronic annotation with InterPro:IPR002738
y[d2] w[1118] P{ry[+t7.2]=ey-FLP.N}2 P{GMR-lacZ.C(38.1)}TPN1; P{w[+mC]=lacW}l(3)B3-3-21[1] P{ry[+t7.2]=neoFRT}40A/CyO y[+]	Mitotic	kyoto	10910	111265				029B02		RpS13	M(2)32A , S13 , M(2)32 , l(2)k09614 , Rp17 , CG13389 , RpS13 , DmS13	Ribosomal protein S13	Minute(2)32A , ribosomal protein S17 , Ribosomal protein S13	FBgn0010265	translation ; GO:0006412 | inferred from sequence or structural similarity with SGD_LOCUS:RPS13; SGD:S0002471 , mitotic spindle elongation ; GO:0000022 | inferred from mutant phenotype , mitotic spindle organization ; GO:0007052 | inferred from mutant phenotype	ribosome ; GO:0005840 | non-traceable author statement , lipid particle ; GO:0005811 | inferred from direct assay , cytosolic small ribosomal subunit ; GO:0022627 | inferred from sequence or structural similarity with SGD_LOCUS:RPS13; SGD:S0002471	structural constituent of ribosome ; GO:0003735 | inferred from sequence or structural similarity with SGD_LOCUS:RPS13; SGD:S0002471
l(2)SH0241	Mitotic	szeged		l(2)SH0241	L			22B1		Rrp40	CG31938 , dRrp40 , Rrp40	-	Rrp40 , CG31938	FBgn0260648	rRNA processing ; GO:0006364 | inferred from sequence or structural similarity with UniProtKB:Q9NQT5	cytoplasm ; GO:0005737 | inferred from direct assay , nuclear exosome (RNase complex) ; GO:0000176 | inferred from physical interaction with Spt6 AND inferred from sequence or structural similarity with SGD_LOCUS:RRP40; SGD:S0005502 , exosome (RNase complex) ; GO:0000178 | inferred from sequence or structural similarity with UniProtKB:Q9NQT5	RNA binding ; GO:0003723 | inferred from electronic annotation with InterPro:IPR003029 , 3'-5'-exoribonuclease activity ; GO:0000175 | inferred from sequence or structural similarity with UniProtKB:Q9NQT5
l(2)SH0260	Mitotic	szeged		l(2)SH0260				25B10-C1		Rtnl1	142893_at , CG8895 , G9 , CG18623 , CG33113 , Rtnl1	Rtnl1	Rtnl1	FBgn0053113	olfactory behavior ; GO:0042048 | inferred from mutant phenotype	lipid particle ; GO:0005811 | inferred from direct assay , endoplasmic reticulum ; GO:0005783 | inferred from electronic annotation with InterPro:IPR003388	calcium ion binding ; GO:0005509 | inferred from electronic annotation with InterPro:IPR002048
y[d2] w[1118] P{ry[+t7.2]=ey-FLP.N}2 P{GMR-lacZ.C(38.1)}TPN1; P{w[+mC]=lacW}S[k09530] P{ry[+t7.2]=neoFRT}40A/CyO y[+]	Mitotic	kyoto	10418	111091				021E04		S	S , star , CG4385 , EK2-2 , l(2)07056 , l(2)05671 , EY2-4 , ES2-4 , Star/asteroid , fltr , unnamed , l(2)c00080 , l(2)rK134 , l(2)k09538 , l(2)21Eb , E(Raf)2B , Star	Star	star , floater , Star , Enhancer of GMR-sina 2-4 , lethal (2) c00080	FBgn0003310	epidermal growth factor ligand processing ; GO:0007174 | inferred from genetic interaction with spi , protein targeting to Golgi ; GO:0000042 | inferred from genetic interaction with spi , regulation of epidermal growth factor receptor signaling pathway ; GO:0042058 | inferred from genetic interaction with rho, spi , epidermal growth factor receptor signaling pathway ; GO:0007173 | traceable auth…	plasma membrane ; GO:0005886 | inferred from sequence or structural similarity , Golgi apparatus ; GO:0005794 | inferred from direct assay , endoplasmic reticulum ; GO:0005783 | inferred from direct assay , membrane ; GO:0016020 | non-traceable author statement , integral to membrane ; GO:0016021 | traceable author statement	-
l(2)SH1531	Mitotic	szeged		l(2)SH1531				27C1		SA	DmSA , SCC3 , DSA , ESTS:92H2T , CG3423 , SA , Scc3 , DSA1	Stromalin	Stromalin	FBgn0020616	-	condensed nuclear chromosome, centromeric region ; GO:0000780 | inferred from direct assay , spindle pole ; GO:0000922 | inferred from direct assay , centromeric heterochromatin ; GO:0005721 | inferred from direct assay , nucleus ; GO:0005634 | inferred from sequence or structural similarity with MGD:Stag1; MGI:MGI:1098658 , cohesin complex ; GO:0008278 | non-traceable author statement	binding ; GO:0005488 | inferred from electronic annotation with InterPro:IPR011989, InterPro:IPR016024
y[d2] w[1118] P{ry[+t7.2]=ey-FLP.N}2 P{GMR-lacZ.C(38.1)}TPN1; P{w[+mC]=lacW}SCAR[k03107] P{ry[+t7.2]=neoFRT}40A/CyO y[+]	Mitotic	kyoto	10523	111156	LT2	very small cells; partial lethal		032C01		SCAR	Wave , Scar , scar , wave , l(2)k03107 , WAVE , CG4636 , unnamed , D-SCAR , l(2)k13811 , BEST:SD02991 , SCAR , DmSCAR , Dscar , DWave	SCAR	SCAR , Scar , suppressor of cAR	FBgn0041781	cytoskeleton organization ; GO:0007010 | non-traceable author statement , actin filament reorganization during cell cycle ; GO:0030037 | inferred from mutant phenotype , axonal fasciculation ; GO:0007413 | inferred from mutant phenotype , axonogenesis ; GO:0007409 | inferred from mutant phenotype , compound eye morphogenesis ; GO:0001745 | inferred from mutant phenotype , ovarian ring canal stabi…	-	actin binding ; GO:0003779 | inferred from sequence or structural similarity
	RNAI	shizuoka		4636R-1				3		SCAR	Wave , Scar , scar , wave , l(2)k03107 , WAVE , CG4636 , unnamed , D-SCAR , l(2)k13811 , BEST:SD02991 , SCAR , DmSCAR , Dscar , DWave	SCAR	SCAR , Scar , suppressor of cAR	FBgn0041781	cytoskeleton organization ; GO:0007010 | non-traceable author statement , actin filament reorganization during cell cycle ; GO:0030037 | inferred from mutant phenotype , axonal fasciculation ; GO:0007413 | inferred from mutant phenotype , axonogenesis ; GO:0007409 | inferred from mutant phenotype , compound eye morphogenesis ; GO:0001745 | inferred from mutant phenotype , ovarian ring canal stabi…	-	actin binding ; GO:0003779 | inferred from sequence or structural similarity
l(2)SH1923	Mitotic	szeged		l(2)SH1923				28F3		Scgalpha	CG7851 , DmSCG-alphaepsilon , Scgalpha	Sarcoglycan alpha	Sarcoglycan alpha	FBgn0032013	-	sarcoglycan complex ; GO:0016012 | inferred from sequence or structural similarity with HGNC_gene:SGCA; HGNC:10805; OMIM:600119 AND inferred from sequence or structural similarity with HGNC_gene:SGCE; HGNC:10808; OMIM:604149	structural constituent of muscle ; GO:0008307 | inferred from sequence or structural similarity with HGNC_gene:SGCA; HGNC:10805; OMIM:600119 AND inferred from sequence or structural similarity with HGNC_gene:SGCE; HGNC:10808; OMIM:604149 , protein binding ; GO:0005515 | inferred from electronic annotation with InterPro:IPR006644 , calcium ion binding ; GO:0005509 | inferred from electronic annota…
y[d2] w[1118] P{ry[+t7.2]=ey-FLP.N}2 P{GMR-lacZ.C(38.1)}TPN1; P{y[+mDint2] w[BR.E.BR]=SUPor-P}Scim12[2] P{ry[+t7.2]=neoFRT}40A/CyO y[+]	Mitotic	kyoto	14796	111630				023A03		Scim12	Scim12	Sensitized chromosome inheritance modifier 12	Sensitized chromosome inheritance modifier 12	FBgn0044415	female meiosis chromosome segregation ; GO:0016321 | inferred from mutant phenotype	nucleus ; GO:0005634 | inferred from direct assay	-
l(2)SH0190	Mitotic	szeged		l(2)SH0190				26D1		Sec61alpha	E(br)165 , Sec61a , Sec61alpha , Sec61 , sec61 , endd2 , DSec61alpha , LD29847 , l(2)k04917 , 0455 , CG9539 , BcDNA:LD29847 , BEST:LD29847 , anon-WO0118547.277 , anon-WO0118547.195 , sec61alpha , SEC61ALPHA	Sec61alpha	Sec61alpha , E(br)165	FBgn0086357	cell death ; GO:0008219 | inferred from mutant phenotype , SRP-dependent cotranslational protein targeting to membrane, translocation ; GO:0006616 | inferred from sequence or structural similarity with UniProtKB:P38378 , cuticle development ; GO:0042335 | inferred from mutant phenotype , dorsal closure ; GO:0007391 | inferred from mutant phenotype , head involution ; GO:0008258 | inferred from mu…	translocon complex ; GO:0005784 | inferred from sequence or structural similarity with UniProtKB:P38378	protein transporter activity ; GO:0008565 | non-traceable author statement , P-P-bond-hydrolysis-driven protein transmembrane transporter activity ; GO:0015450 | inferred from electronic annotation with InterPro:IPR002208
y[d2] w[1118] P{ry[+t7.2]=ey-FLP.N}2 P{GMR-lacZ.C(38.1)}TPN1; P{w[+mC]=lacW}l(2)k03201[k03201] P{ry[+t7.2]=neoFRT}40A/CyO y[+]	Mitotic	kyoto	10527	111159				026D06-026D09		Sec61alpha	E(br)165 , Sec61a , Sec61alpha , Sec61 , sec61 , endd2 , DSec61alpha , LD29847 , l(2)k04917 , 0455 , CG9539 , BcDNA:LD29847 , BEST:LD29847 , anon-WO0118547.277 , anon-WO0118547.195 , sec61alpha , SEC61ALPHA	Sec61alpha	Sec61alpha , E(br)165	FBgn0086357	cell death ; GO:0008219 | inferred from mutant phenotype , SRP-dependent cotranslational protein targeting to membrane, translocation ; GO:0006616 | inferred from sequence or structural similarity with UniProtKB:P38378 , cuticle development ; GO:0042335 | inferred from mutant phenotype , dorsal closure ; GO:0007391 | inferred from mutant phenotype , head involution ; GO:0008258 | inferred from mu…	translocon complex ; GO:0005784 | inferred from sequence or structural similarity with UniProtKB:P38378	protein transporter activity ; GO:0008565 | non-traceable author statement , P-P-bond-hydrolysis-driven protein transmembrane transporter activity ; GO:0015450 | inferred from electronic annotation with InterPro:IPR002208
y[d2] w[1118] P{ry[+t7.2]=ey-FLP.N}2 P{GMR-lacZ.C(38.1)}TPN1; P{w[+mC]=lacW}Sema-1a[k13702] P{ry[+t7.2]=neoFRT}40A/CyO y[+]	Mitotic	kyoto	11097	111328				029E02		Sema-1a	Sema1a , sema1a , SemaI , Sema1A , Sema 1a , sema-1a , CG18405 , CT26404 , Dsema-I , sema-I , D-Sema 1a , Sema-I , D-SemaI , d-semaI , d-sema I , FasIV , D-semaI , D-Sema I , l(2)k13702 , Fas-IV , D-Sema-I , BcDNA:RE36155 , Sema-1a , sema	Sema-1a	semiphorin , semaphorin , semaphorin 1 , Fasciclin-IV , Semaphorin-1 , semaphorin I , Sema-1a , semaphorin-1a , Semaphorin 1a	FBgn0011259	axon midline choice point recognition ; GO:0016199 | inferred from mutant phenotype , axon guidance ; GO:0007411 | inferred from mutant phenotype , dendrite morphogenesis ; GO:0048813 | inferred from mutant phenotype , synaptogenesis ; GO:0007416 | inferred from mutant phenotype	integral to membrane ; GO:0016021 | inferred from sequence or structural similarity , plasma membrane ; GO:0005886 | inferred from sequence or structural similarity with EMBL:AF030430	semaphorin receptor binding ; GO:0030215 | traceable author statement , receptor activity ; GO:0004872 | inferred from electronic annotation with InterPro:IPR016201
y[d2] w[1118] P{ry[+t7.2]=ey-FLP.N}2 P{GMR-lacZ.C(38.1)}TPN1; P{w[+mC]=lacW}l(2)k10239[k10239] P{ry[+t7.2]=neoFRT}40A/CyO y[+]	Mitotic	kyoto	10986	111286				038A07		sick	CG34343 , sickie , CG10662 , sick , CG13960 , CG13961 , CG13959 , CG33316	sickie	sickie , CG33316	FBgn0085372	defense response to Gram-negative bacterium ; GO:0050829 | inferred from mutant phenotype	cellular_component ; GO:0005575 | no biological data available no biological data available	nucleoside-triphosphatase activity ; GO:0017111 | inferred from electronic annotation with InterPro:IPR003593 , nucleotide binding ; GO:0000166 | inferred from electronic annotation with InterPro:IPR003593
l(2)SH1402	Mitotic	szeged		l(2)SH1402				28D3		Snoo	Snoo , CG34421 , CG7093 , SnoA , SnoI , SnoN2 , SnoN , dSki , DskiL , CG7233 , dSno , l(2)SH1402 , snoN , l(2)SH2 1402 , dSnoN	Sno oncogene	Sno-oncogene , Sno oncogene , lethal (2) SH1402 , CG7093 , snoN	FBgn0085450	negative regulation of transforming growth factor beta receptor signaling pathway ; GO:0030512 | inferred from genetic interaction with babo inferred from genetic interaction with tkv , neuron development ; GO:0048666 | inferred from mutant phenotype	nucleus ; GO:0005634 | inferred from sequence or structural similarity with MGD:Ski; MGI:MGI:98310	protein binding ; GO:0005515 | inferred from electronic annotation with InterPro:IPR014890 , nucleotide binding ; GO:0000166 | inferred from electronic annotation with InterPro:IPR009061
y[d2] w[1118] P{ry[+t7.2]=ey-FLP.N}2 P{GMR-lacZ.C(38.1)}TPN1; P{w[+mC]=lacW}sop[k01215] P{ry[+t7.2]=neoFRT}40A/CyO y[+]	Mitotic	kyoto	10499	111139				030E01		sop	RpS2 , S2 , unnamed , dS2 , Dm01335 , l(2)k04603 , l(2)03848 , anon-EST:Posey202 , CG5920 , sop	string of pearls	Ribosome RS2 , Ribosomal protein S2 , string of pearls	FBgn0004867	translation ; GO:0006412 | inferred from sequence or structural similarity with SGD_LOCUS:RPS2; SGD:S0003091	ribosome ; GO:0005840 | non-traceable author statement , lipid particle ; GO:0005811 | inferred from direct assay , cytosolic small ribosomal subunit ; GO:0022627 | inferred from sequence or structural similarity with SGD_LOCUS:RPS2; SGD:S0003091	structural constituent of ribosome ; GO:0003735 | inferred from sequence or structural similarity with SGD_LOCUS:RPS2; SGD:S0003091 , RNA binding ; GO:0003723 | inferred from electronic annotation with InterPro:IPR013810, InterPro:IPR014720
y[d2] w[1118] P{ry[+t7.2]=ey-FLP.N}2 P{GMR-lacZ.C(38.1)}TPN1; P{w[+mC]=lacW}spen[k06805] P{ry[+t7.2]=neoFRT}40A/CyO y[+]	Mitotic	kyoto	10646	111204				021B03		spen	Splitends , CG18497 , rno , EK2-9 , E(Sev-CycE)2A , EY2-7 , spe , E(E2F)2A , l(2)k08102 , l(2)k07612 , l(2)k06805 , l(2)03350 , poc , 136/24 , yip1 , En(yan[ACT])2-7 , E(Raf)2A , BcDNA:GM01870 , spen	split ends	rhinoceros , split ends , polycephalon , yippee interacting protein 1	FBgn0016977	regulation of transcription ; GO:0045449 | inferred from mutant phenotype , segment specification ; GO:0007379 | inferred from mutant phenotype , axon guidance ; GO:0007411 | inferred from mutant phenotype , neuroblast fate determination ; GO:0007400 | inferred from mutant phenotype , epidermal growth factor receptor signaling pathway ; GO:0007173 | inferred from mutant phenotype , glial cell fat…	nucleus ; GO:0005634 | inferred from direct assay	transcription regulator activity ; GO:0030528 | inferred from mutant phenotype , nucleic acid binding ; GO:0003676 | inferred from electronic annotation with InterPro:IPR000504 , nucleotide binding ; GO:0000166 | inferred from electronic annotation with InterPro:IPR012677
y[d2] w[1118] P{ry[+t7.2]=ey-FLP.N}2 P{GMR-lacZ.C(38.1)}TPN1; P{y[+mDint2] w[BR.E.BR]=SUPor-P}spir[KG00320] P{ry[+t7.2]=neoFRT}40A/CyO y[+]	Mitotic	kyoto	13087	111514				038C05		spir	Spire , p150Spir , p150-Spir , 38C.37 , 38C.34 , l(2)08327 , CG10076 , Spir , CG18621 , spir , spire	spire	spire , Spire	FBgn0003475	pole plasm RNA localization ; GO:0007316 | inferred from mutant phenotype , pole plasm assembly ; GO:0007315 | inferred from mutant phenotype , chorion-containing eggshell formation ; GO:0007304 | inferred from mutant phenotype , actin cytoskeleton organization ; GO:0030036 | inferred from sequence or structural similarity , vesicle-mediated transport ; GO:0016192 | traceable author statement , a…	cell cortex ; GO:0005938 | inferred from direct assay , cytoplasm ; GO:0005737 | inferred from direct assay	microtubule binding ; GO:0008017 | inferred from mutant phenotype , actin binding ; GO:0003779 | non-traceable author statement , protein binding ; GO:0005515 | inferred from physical interaction with egg , zinc ion binding ; GO:0008270 | inferred from electronic annotation with InterPro:IPR011011
y[d2] w[1118] P{ry[+t7.2]=ey-FLP.N}2 P{GMR-lacZ.C(38.1)}TPN1; P{y[+mDint2] w[BR.E.BR]=SUPor-P}CG18397[KG05595] P{ry[+t7.2]=neoFRT}40A/CyO y[+]	Mitotic	kyoto	14597	111612				037B06		ssp3	CG10666 , ssp3 , CG18397 , Ssp3	short spindle 3	CG18397 , short spindle 3	FBgn0032723	mitotic spindle elongation ; GO:0000022 | inferred from mutant phenotype , metabolic process ; GO:0008152 | inferred from electronic annotation with InterPro:IPR000873	spindle ; GO:0005819 | colocalizes_with inferred from direct assay	catalytic activity ; GO:0003824 | inferred from electronic annotation with InterPro:IPR000873
l(2)SH0727	Mitotic	szeged		l(2)SH0727				26B9		stai	stai , CG5981 , LD33989 , CG31641 , BEST:LD33989 , SCG10-like , Op18	stathmin	D-stathmin , stathmin , Oncoprotein 18	FBgn0051641	microtubule-based process ; GO:0007017 | inferred from sequence or structural similarity , germ cell migration ; GO:0008354 | inferred from mutant phenotype , nervous system development ; GO:0007399 | inferred from mutant phenotype , intracellular signaling cascade ; GO:0007242 | inferred from electronic annotation with InterPro:IPR000956	microtubule associated complex ; GO:0005875 | inferred from sequence or structural similarity	microtubule binding ; GO:0008017 | inferred from sequence or structural similarity
l(2)SH1565	Mitotic	szeged		l(2)SH1565				34C4-36A7		stc	151662_s_at , CG3647 , BcDNA.LD22726 , BG:DS04929.4 , l(2)35Cb , l35Cb , br33 , l(2)br33 , l(2)SH1565 , Cf4 , BcDNA:LD22726 , stc , l(2)SH2 1565 , LD22726	shuttle craft	Chorion-factor-4 , shuttle craft , shuttlecraft	FBgn0001978	regulation of transcription ; GO:0045449 | inferred from sequence or structural similarity , nervous system development ; GO:0007399 | non-traceable author statement , regulation of transcription, DNA-dependent ; GO:0006355 | inferred from electronic annotation with InterPro:IPR000967	nucleus ; GO:0005634 | inferred from sequence or structural similarity	RNA polymerase II transcription factor activity ; GO:0003702 | inferred from sequence or structural similarity , single-stranded DNA binding ; GO:0003697 | non-traceable author statement , electron carrier activity ; GO:0009055 | inferred from electronic annotation with InterPro:IPR006058 , protein binding ; GO:0005515 | inferred from electronic annotation with InterPro:IPR001841, InterPro:IPR001…
l(2)SH0323	Mitotic	szeged		l(2)SH0323				39E3		step	CYH1 , CG11628 , cytohesin/GRP1 , GRP1/cytohesin 1 , CG11633 , step , GPH , l(2)k08110 , l(2)SH0323 , l(2)SH2 0323 , Grp1	steppke	steppke , lethal (2) k08110 , lethal (2) SH0323 , General receptor for phosphoinositides 1	FBgn0086779	positive regulation of multicellular organism growth ; GO:0040018 | inferred from mutant phenotype , regulation of ARF protein signal transduction ; GO:0032012 | inferred from electronic annotation with InterPro:IPR000904	intracellular ; GO:0005622 | inferred from electronic annotation with InterPro:IPR000904	ARF guanyl-nucleotide exchange factor activity ; GO:0005086 | inferred from sequence or structural similarity with UniProtKB:Q9QX11
y[d2] w[1118] P{ry[+t7.2]=ey-FLP.N}2 P{GMR-lacZ.C(38.1)}TPN1; P{w[+mC]=lacW}Su(H)[k07904] P{ry[+t7.2]=neoFRT}40A/CyO y[+]	Mitotic	kyoto	10689	111227				035B08		Su(H)	Su(H) , SU(H) , SuH , Su(h) , FTZ-F2 , oss , dRBP-JK , l(2)br7 , dRBP-Jk , BG:DS00929.10 , l(2)35Bh , su(H) , l(2)k07904 , RBP-J[[Kappa]] , br7 , C , dRBP-J[[Kappa]] , l(1)br7 , RBP-Jkappa , E(H) , anon-WO0257455.3 , D , CG3497 , RBP-J kappa , CBF1 , SUH	Suppressor of Hairless	suppressor of hairless , transcription unit C , lethal 7 in the black-reduced region , lethal group D , Suppressor of Hairless , Supressor of Hairless , Suppressor of hairless	FBgn0004837	Notch signaling pathway ; GO:0007219 | inferred from genetic interaction with N , positive regulation of transcription from RNA polymerase II promoter ; GO:0045944 | traceable author statement , sensory organ precursor cell fate determination ; GO:0016360 | inferred from mutant phenotype , dorsal/ventral lineage restriction, imaginal disc ; GO:0007451 | NOT non-traceable author statement , latera…	cytoplasm ; GO:0005737 | inferred from direct assay , nucleus ; GO:0005634 | inferred from direct assay , protein complex ; GO:0043234 | inferred from physical interaction with N	DNA binding ; GO:0003677 | traceable author statement , RNA polymerase II transcription factor activity ; GO:0003702 | inferred from sequence or structural similarity , transcription activator activity ; GO:0016563 | traceable author statement , protein binding ; GO:0005515 | traceable author statement , transcription repressor activity ; GO:0016564 | traceable author statement , specific transcr…
y[d2] w[1118] P{ry[+t7.2]=ey-FLP.N}2 P{GMR-lacZ.C(38.1)}TPN1; P{y[+mDint2] w[BR.E.BR]=SUPor-P}KG03055 P{ry[+t7.2]=neoFRT}40A/CyO y[+]	Mitotic	kyoto	13942	111571				037E04		swm	swm , CG10084 , S(Rux)2B , S(rux)2B , l(2)37Dh , E1 , l(2)E1	second mitotic wave missing	second mitotic wave missing , lethal (2) 37Dh	FBgn0002044	regulation of mitotic cell cycle ; GO:0007346 | non-traceable author statement	nucleus ; GO:0005634 | non-traceable author statement	zinc ion binding ; GO:0008270 | inferred from electronic annotation with InterPro:IPR000571 , nucleic acid binding ; GO:0003676 | inferred from electronic annotation with InterPro:IPR000504, InterPro:IPR000571 , nucleotide binding ; GO:0000166 | inferred from electronic annotation with InterPro:IPR012677	CG10189	i180 , i199 , CG10189	CG10189	CG10189	FBgn0032793	-	-	-
l(2)SH2016	Mitotic	szeged		l(2)SH2016				30A7-8		tai	DAIB1 , DmTaiman , CG13109 , l(2)k05809 , EP(2)2630 , l(2)01351 , 58/2 , l(2)k05802 , bs13g05.y1 , TAI , NEST:bs13g05 , CG18494 , tai , Tai	taiman	taiman , Taiman , Drosophila Amplified in breast cancer-1	FBgn0041092	border follicle cell migration ; GO:0007298 | inferred from mutant phenotype , regulation of transcription ; GO:0045449 | inferred from sequence or structural similarity with tgo , signal transduction ; GO:0007165 | inferred from electronic annotation with InterPro:IPR000014	nucleus ; GO:0005634 | inferred from direct assay , ecdysone receptor holocomplex ; GO:0008230 | colocalizes_with inferred from direct assay	transcription coactivator activity ; GO:0003713 | inferred from sequence or structural similarity , steroid hormone receptor binding ; GO:0035258 | inferred from physical interaction with EcR , ligand-dependent nuclear receptor transcription coactivator activity ; GO:0030374 | inferred from direct assay , signal transducer activity ; GO:0004871 | inferred from electronic annotation with InterPro:…
y[d2] w[1118] P{ry[+t7.2]=ey-FLP.N}2 P{GMR-lacZ.C(38.1)}TPN1; P{w[+mC]=lacW}tai[k15101] P{ry[+t7.2]=neoFRT}40A/CyO y[+]	Mitotic	kyoto	10453	111108				030A02-030A06		tai	DAIB1 , DmTaiman , CG13109 , l(2)k05809 , EP(2)2630 , l(2)01351 , 58/2 , l(2)k05802 , bs13g05.y1 , TAI , NEST:bs13g05 , CG18494 , tai , Tai	taiman	taiman , Taiman , Drosophila Amplified in breast cancer-1	FBgn0041092	border follicle cell migration ; GO:0007298 | inferred from mutant phenotype , regulation of transcription ; GO:0045449 | inferred from sequence or structural similarity with tgo , signal transduction ; GO:0007165 | inferred from electronic annotation with InterPro:IPR000014	nucleus ; GO:0005634 | inferred from direct assay , ecdysone receptor holocomplex ; GO:0008230 | colocalizes_with inferred from direct assay	transcription coactivator activity ; GO:0003713 | inferred from sequence or structural similarity , steroid hormone receptor binding ; GO:0035258 | inferred from physical interaction with EcR , ligand-dependent nuclear receptor transcription coactivator activity ; GO:0030374 | inferred from direct assay , signal transducer activity ; GO:0004871 | inferred from electronic annotation with InterPro:…
y[d2] w[1118] P{ry[+t7.2]=ey-FLP.N}2 P{GMR-lacZ.C(38.1)}TPN1; P{w[+mC]=lacW}l(2)k14206[k14206] P{ry[+t7.2]=neoFRT}40A/CyO y[+]	Mitotic	kyoto	11121	111338				026F03-026F05		Tango1	CG11098 , TANGO1 , Tango1	Transport and Golgi organization 1	Transport and Golgi organization 1	FBgn0031842	Golgi organization ; GO:0007030 | inferred from mutant phenotype	Golgi apparatus ; GO:0005794 | inferred from direct assay	-
y[d2] w[1118] P{ry[+t7.2]=ey-FLP.N}2 P{GMR-lacZ.C(38.1)}TPN1; P{w[+mC]=lacW}l(2)k00609[k00609] P{ry[+t7.2]=neoFRT}40A/CyO y[+]	Mitotic	kyoto	10481	111128				023F05-023F06		Thor	4EBP , Thor , d4E-BP , 4E-BP , 153432_at , Phas1 , thor , CT8705 , 4E-BP1 , eIF4E-BP , CG8846 , d4EBP , d4E-BP1 , l(2)k07736 , BcDNA.HL08053 , pp20 , Dm 4E-BP , l(2)k13517 , anon-WO0172774.158 , BcDNA:HL08053 , 4eBP , 43-BP , 4e-bp	Thor	insulin-stimulated eIF-4E binding protein , eIF-4E-binding protein , Thor , eif4e-binding protein 4EBP	FBgn0022073	immune response ; GO:0006955 | inferred from expression pattern AND inferred from mutant phenotype , defense response ; GO:0006952 | non-traceable author statement , regulation of cell growth ; GO:0001558 | inferred from genetic interaction with Akt1 AND inferred from genetic interaction with Pi3K92E AND inferred from mutant phenotype , negative regulation of cell size ; GO:0045792 | traceable au…	-	eukaryotic initiation factor 4E binding ; GO:0008190 | inferred from sequence or structural similarity
y[d2] w[1118] P{ry[+t7.2]=ey-FLP.N}2 P{GMR-lacZ.C(38.1)}TPN1; P{w[+mC]=lacW}l(2)k13506[k13506] P{ry[+t7.2]=neoFRT}40A/CyO y[+]	Mitotic	kyoto	11093	111324				023F03		Thor	4EBP , Thor , d4E-BP , 4E-BP , 153432_at , Phas1 , thor , CT8705 , 4E-BP1 , eIF4E-BP , CG8846 , d4EBP , d4E-BP1 , l(2)k07736 , BcDNA.HL08053 , pp20 , Dm 4E-BP , l(2)k13517 , anon-WO0172774.158 , BcDNA:HL08053 , 4eBP , 43-BP , 4e-bp	Thor	insulin-stimulated eIF-4E binding protein , eIF-4E-binding protein , Thor , eif4e-binding protein 4EBP	FBgn0022073	immune response ; GO:0006955 | inferred from expression pattern AND inferred from mutant phenotype , defense response ; GO:0006952 | non-traceable author statement , regulation of cell growth ; GO:0001558 | inferred from genetic interaction with Akt1 AND inferred from genetic interaction with Pi3K92E AND inferred from mutant phenotype , negative regulation of cell size ; GO:0045792 | traceable au…	-	eukaryotic initiation factor 4E binding ; GO:0008190 | inferred from sequence or structural similarity
l(2)SH1968	Mitotic	szeged		l(2)SH1968				26D1		Tig	tig , CT36389 , TIG , CG11527 , Tig	Tiggrin	tiggrin , Tiggrin	FBgn0011722	axon guidance ; GO:0007411 | inferred from mutant phenotype , phagocytosis, engulfment ; GO:0006911 | inferred from mutant phenotype	proteinaceous extracellular matrix ; GO:0005578 | non-traceable author statement	binding ; GO:0005488 | traceable author statement
	RNAI	shizuoka		6121R-4	LT+	mild LT+		3		Tip60	CG6121 , dTip60 , dmHAG405 , EG0007.7 , DmEG0007.7 , EG:EG0007.7 , Tip60 , dTIP60 , Dmel/TIP60 , Dmel\TIP60	Tip60	Tip60 , Tat-interactive protein	FBgn0026080	regulation of transcription ; GO:0045449 | inferred from electronic annotation with InterPro:IPR002717 , chromatin assembly or disassembly ; GO:0006333 | inferred from electronic annotation with InterPro:IPR000953	nucleus ; GO:0005634 | inferred from electronic annotation with InterPro:IPR000953, InterPro:IPR002717 , chromatin ; GO:0000785 | inferred from electronic annotation with InterPro:IPR000953	histone acetyltransferase activity ; GO:0004402 | inferred from sequence or structural similarity with SGD_LOCUS:ESA1; SGD:S0005770 , chromatin binding ; GO:0003682 | inferred from electronic annotation with InterPro:IPR000953 , transferase activity, transferring groups other than amino-acyl groups ; GO:0016747 | inferred from electronic annotation with InterPro:IPR002717
	RNAI	shizuoka		6121R-1				3		Tip60	CG6121 , dTip60 , dmHAG405 , EG0007.7 , DmEG0007.7 , EG:EG0007.7 , Tip60 , dTIP60 , Dmel/TIP60 , Dmel\TIP60	Tip60	Tip60 , Tat-interactive protein	FBgn0026080	regulation of transcription ; GO:0045449 | inferred from electronic annotation with InterPro:IPR002717 , chromatin assembly or disassembly ; GO:0006333 | inferred from electronic annotation with InterPro:IPR000953	nucleus ; GO:0005634 | inferred from electronic annotation with InterPro:IPR000953, InterPro:IPR002717 , chromatin ; GO:0000785 | inferred from electronic annotation with InterPro:IPR000953	histone acetyltransferase activity ; GO:0004402 | inferred from sequence or structural similarity with SGD_LOCUS:ESA1; SGD:S0005770 , chromatin binding ; GO:0003682 | inferred from electronic annotation with InterPro:IPR000953 , transferase activity, transferring groups other than amino-acyl groups ; GO:0016747 | inferred from electronic annotation with InterPro:IPR002717
y[d2] w[1118] P{ry[+t7.2]=ey-FLP.N}2 P{GMR-lacZ.C(38.1)}TPN1; P{w[+mC]=lacW}tkv[k16713] P{ry[+t7.2]=neoFRT}40A/CyO y[+]	Mitotic	kyoto	11191	111360				025D01		tkv	tkv , Tkv , TKV , CG14026 , Brk25D2 , Brk25D1 , dtfr , Atkv , l(2)04415 , str , Brk25D , l(2)25Da , STK-A , Dtfr , Atr25D , tkv1	thickveins	thick veins , thickvein , slater , BMP receptor kinase 25D , Activin-A-receptor-25D , thickveins , Thickvein , Thickveins , DPP receptor , Thick veins	FBgn0003716	neuromuscular synaptic transmission ; GO:0007274 | inferred from mutant phenotype , decapentaplegic receptor signaling pathway ; GO:0008101 | inferred from mutant phenotype inferred from genetic interaction with dpp , dorsal/ventral pattern formation ; GO:0009953 | inferred from mutant phenotype inferred from genetic interaction with dpp , dorsal closure ; GO:0007391 | inferred from mutant phenot…	plasma membrane ; GO:0005886 | inferred from sequence or structural similarity with babo , multivesicular body ; GO:0005771 | inferred from direct assay	transforming growth factor beta binding ; GO:0050431 | inferred from physical interaction with dpp , transforming growth factor beta receptor activity, type I ; GO:0005025 | inferred from physical interaction with dpp , protein kinase activity ; GO:0004672 | non-traceable author statement , specific transcriptional repressor activity ; GO:0016566 | inferred from mutant phenotype , ATP binding ; G…
y[d2] w[1118] P{ry[+t7.2]=ey-FLP.N}2 P{GMR-lacZ.C(38.1)}TPN1; P{w[+mC]=lacW}CG7364[k07245], l(2)k07245[k07245] P{ry[+t7.2]=neoFRT}40A/CyO y[+]	Mitotic	kyoto	10665	111213				034D01		TM9SF4	n(2)k07245 , BG:DS00797.1 , CG16861 , TM9SF4 , CG7364	-	CG7364	FBgn0028541	phagocytosis, engulfment ; GO:0006911 | inferred from mutant phenotype , encapsulation of foreign target ; GO:0035010 | inferred from mutant phenotype , defense response to Gram-negative bacterium ; GO:0050829 | inferred from mutant phenotype , phagocytosis ; GO:0006909 | inferred from mutant phenotype	endosome ; GO:0005768 | inferred from sequence or structural similarity with SGD_LOCUS:EMP70; SGD:S0004073 , integral to membrane ; GO:0016021 | inferred from electronic annotation with InterPro:IPR004240	transporter activity ; GO:0005215 | inferred from sequence or structural similarity
y[d2] w[1118] P{ry[+t7.2]=ey-FLP.N}2 P{GMR-lacZ.C(38.1)}TPN1; P{w[+mC]=lacW}Tor[k17004] P{ry[+t7.2]=neoFRT}40A/CyO y[+]	Mitotic	kyoto	11218	111369	LT3	very small cells, mild and variable lyso	small cells, low GFP, no puncta	034A04		Tor	TOR , dTOR , mTOR , CG5092 , dTor , dtor , unnamed , FRAP/TOR , CT24817 , CT24745 , CT16317 , l(2)k17004 , Tor , tor	Target of rapamycin	target-of-rapamycin , Target of rapamycin , target of rapamycin , Target of Rapamycin	FBgn0021796	growth ; GO:0040007 | traceable author statement , response to nutrient ; GO:0007584 | traceable author statement , phosphorylation ; GO:0016310 | non-traceable author statement , detection of nutrient ; GO:0009594 | traceable author statement , positive regulation of cell size ; GO:0045793 | traceable author statement , positive regulation of organ growth ; GO:0046622 | traceable author statemen…	-	protein kinase activity ; GO:0004672 | non-traceable author statement , protein self-association ; GO:0043621 | inferred from direct assay , phosphotransferase activity, alcohol group as acceptor ; GO:0016773 | inferred from electronic annotation with InterPro:IPR000403
y[d2] w[1118] P{ry[+t7.2]=ey-FLP.N}2 P{GMR-lacZ.C(38.1)}TPN1; P{y[+mDint2] w[BR.E.BR]=SUPor-P}Tpr2[KG08262] P{ry[+t7.2]=neoFRT}40A/CyO y[+]	Mitotic	kyoto	14711	111623	LT3	mild and variable		036A02		Tpr2	tpr2 , dTPR2 , dtpr2 , EU3220 , BEST:LD24941 , CG4599 , Tpr2 , dtrpr2 , Trp2	Tetratricopeptide repeat protein 2	Tetratricopeptide repeat protein 2	FBgn0032586	-	-	heat shock protein binding ; GO:0031072 | inferred from electronic annotation with InterPro:IPR001623
y[d2] w[1118] P{ry[+t7.2]=ey-FLP.N}2 P{GMR-lacZ.C(38.1)}TPN1; P{w[+mC]=lacW}Tps1[k08903] P{ry[+t7.2]=neoFRT}40A/CyO y[+]	Mitotic	kyoto	10838	111252				024E05		Tps1	tps1 , TreS , CG4104 , dtps1 , TPS , jf5 , BcDNA:GH08860 , l(2)k08903 , l(2)jf5 , l(2)jf4 , l(2)24Ea , Tps1	Trehalose-6-phosphate synthase 1	Trehalos-6-phosphate synthase , trehalose-6-phosphate synthase , Trehalose-6-phosphate synthase 1 , lethal(2)24Ea , trehalose synthase , trehalose-6-phosphate synthase 1	FBgn0027560	trehalose biosynthetic process ; GO:0005992 | inferred from electronic annotation with InterPro:IPR001830, InterPro:IPR003337	lipid particle ; GO:0005811 | inferred from direct assay	alpha,alpha-trehalose-phosphate synthase (UDP-forming) activity ; GO:0003825 | non-traceable author statement
y[d2] w[1118] P{ry[+t7.2]=ey-FLP.N}2 P{GMR-lacZ.C(38.1)}TPN1; P{y[+mDint2] w[BR.E.BR]=SUPor-P}Trn-SR[KG04870] P{ry[+t7.2]=neoFRT}40A/CyO y[+]	Mitotic	kyoto	13984	111581				023A03		Trn-SR	CG2848 , dTRN-SR , anon-EST:Posey294 , Trn-SR	Transportin-Serine/Arginine rich	Transportin-Serine/Arginine rich	FBgn0031456	protein import into nucleus ; GO:0006606 | inferred from sequence or structural similarity with SGD_LOCUS:MTR10; SGD:S0005686 , regulation of nuclear mRNA splicing, via spliceosome ; GO:0048024 | inferred from physical interaction with B52 AND inferred from physical interaction with Rbp1 AND inferred from physical interaction with SC35 AND inferred from physical interaction with SF2 AND inferred …	cytoplasm ; GO:0005737 | inferred from direct assay , nucleus ; GO:0005634 | inferred from direct assay , nuclear pore ; GO:0005643 | inferred from electronic annotation with InterPro:IPR001494	protein binding ; GO:0005515 | inferred from physical interaction with B52 AND inferred from physical interaction with Rbp1 AND inferred from physical interaction with SC35 AND inferred from physical interaction with SF2 AND inferred from physical interaction with xl6 , protein transporter activity ; GO:0008565 | inferred from electronic annotation with InterPro:IPR001494 , sequence-specific DNA …
y[d2] w[1118] P{ry[+t7.2]=ey-FLP.N}2 P{GMR-lacZ.C(38.1)}TPN1; P{y[+mDint2] w[BR.E.BR]=SUPor-P}KG08191 P{ry[+t7.2]=neoFRT}40A/CyO y[+]	Mitotic	kyoto	14694	111621				022F03		tRNA:Y1:22Fb	tRNA-Tyr , tRNA[Tyr] , tRNA[Tyr][[1gamma]] , AE002638.trna3-TyrGTA , tRNA:Y , tRNA:Y:GTA:AE002638-a , CR31986 , tRNA:tyr1:22Fb , tRNA:Y1:22Fb	transfer RNA:tyr1:22Fb	transfer RNA:tyr1:22Fb	FBgn0012017	translation ; GO:0006412 | non-traceable author statement	cytosol ; GO:0005829 | non-traceable author statement	triplet codon-amino acid adaptor activity ; GO:0030533 | non-traceable author statement	tRNA:Y1:22Fa	tRNA-Tyr , tRNA[Tyr] , Y22Fa , tRNA[Tyr][[1gamma]] , AE002638.trna13-TyrGTA , tRNA:Y , tRNA:Y:GTA:AE002638-b , CR31987 , tRNA:tyr1:22Fa , tRNA:Y1:22Fa	transfer RNA:tyr1:22Fa	transfer RNA:tyr1:22Fa	FBgn0012016	translation ; GO:0006412 | non-traceable author statement	cytosol ; GO:0005829 | non-traceable author statement	triplet codon-amino acid adaptor activity ; GO:0030533 | non-traceable author statement
l(2)SH0052	Mitotic	szeged		l(2)SH0052				30F1		Trp1	sec62 , Dtrp1 , Tp1 , CG4758 , Trp1	Translocation protein 1	Translocation protein 1	FBgn0011584	SRP-dependent cotranslational protein targeting to membrane ; GO:0006614 | inferred from sequence or structural similarity with SGD_LOCUS:EC62; SGD:S0006015	translocon complex ; GO:0005784 | inferred from sequence or structural similarity with SGD_LOCUS:SEC62; SGD:S0006015 , integral to membrane ; GO:0016021 | inferred from electronic annotation with InterPro:IPR004728	protein transporter activity ; GO:0008565 | inferred from electronic annotation with InterPro:IPR004728
l(2)SH0462	Mitotic	szeged		l(2)SH0462				26F6-27A1		Tsp	Tsp , CT31613 , tsp , CG11326 , SP295 , D-TSP , DTSP	Thrombospondin	Thrombospondin , thrombospondin	FBgn0031850	cell adhesion mediated by integrin ; GO:0033627 | inferred from mutant phenotype , muscle development ; GO:0007517 | inferred from mutant phenotype , cell adhesion ; GO:0007155 | inferred from sequence or structural similarity with EMBL:U92805	muscle tendon junction ; GO:0005927 | inferred from direct assay , proteinaceous extracellular matrix ; GO:0005578 | inferred from sequence or structural similarity with EMBL:U92805	calcium ion binding ; GO:0005509 | inferred from electronic annotation with InterPro:IPR001881, InterPro:IPR003367, InterPro:IPR008859
y[d2] w[1118] P{ry[+t7.2]=ey-FLP.N}2 P{GMR-lacZ.C(38.1)}TPN1; P{y[+mDint2] w[BR.E.BR]=SUPor-P}KG08861 P{ry[+t7.2]=neoFRT}40A/CyO y[+]	Mitotic	kyoto	15142	111683				027A01		Tsp	Tsp , CT31613 , tsp , CG11326 , SP295 , D-TSP , DTSP	Thrombospondin	Thrombospondin , thrombospondin	FBgn0031850	cell adhesion mediated by integrin ; GO:0033627 | inferred from mutant phenotype , muscle development ; GO:0007517 | inferred from mutant phenotype , cell adhesion ; GO:0007155 | inferred from sequence or structural similarity with EMBL:U92805	muscle tendon junction ; GO:0005927 | inferred from direct assay , proteinaceous extracellular matrix ; GO:0005578 | inferred from sequence or structural similarity with EMBL:U92805	calcium ion binding ; GO:0005509 | inferred from electronic annotation with InterPro:IPR001881, InterPro:IPR003367, InterPro:IPR008859
l(2)SH1372	Mitotic	szeged		l(2)SH1372				26A1		Tsp26A	CG9093 , Dm.Tsp26A , Tsp26A	Tetraspanin 26A	Tetraspanin 26A	FBgn0031760	-	integral to membrane ; GO:0016021 | inferred from sequence or structural similarity	-
y[d2] w[1118] P{ry[+t7.2]=ey-FLP.N}2 P{GMR-lacZ.C(38.1)}TPN1; P{w[+mC]=lacW}tutl[k14703] P{ry[+t7.2]=neoFRT}40A/CyO y[+]	Mitotic	kyoto	10451	111106				024E01		tutl	jf4 , CT35490 , CT35489 , l(2)01085 , l(2)jf4 , l(2)24Df , CG15428 , CG15426 , CG15427 , tutl	turtle	turtle , lethal(2)24Df	FBgn0010473	adult locomotory behavior ; GO:0008344 | inferred from mutant phenotype , flight behavior ; GO:0007629 | inferred from mutant phenotype , larval behavior ; GO:0030537 | inferred from mutant phenotype , peripheral nervous system development ; GO:0007422 | non-traceable author statement	-	-
y[d2] w[1118] P{ry[+t7.2]=ey-FLP.N}2 P{GMR-lacZ.C(38.1)}TPN1; P{w[+mC]=lacW}U2af38[k14504], Hop[k14504] P{ry[+t7.2]=neoFRT}40A/CyO y[+]	Mitotic	kyoto	10448	111104	LT3	partial lethal; mild and variable LT+		021B08		U2af38	U2AF38 , U2AF , dU2AF38 , DU2AF38 , CG3582 , dU2AF[38] , l(2)06751 , U2af38	U2 small nuclear riboprotein auxiliary factor 38	U2 small nuclear riboprotein auxiliary factor 38	FBgn0017457	nuclear mRNA splicing, via spliceosome ; GO:0000398 | inferred from mutant phenotype , regulation of alternative nuclear mRNA splicing, via spliceosome ; GO:0000381 | inferred from mutant phenotype , mitotic spindle organization ; GO:0007052 | inferred from mutant phenotype	snRNP U2 ; GO:0005686 | traceable author statement , spliceosome ; GO:0005681 | inferred from sequence or structural similarity with EMBL:AF090120 , nucleus ; GO:0005634 | inferred by curator from GO:0000381	poly-pyrimidine tract binding ; GO:0008187 | inferred from direct assay , mRNA binding ; GO:0003729 | inferred from sequence or structural similarity , zinc ion binding ; GO:0008270 | inferred from electronic annotation with InterPro:IPR000571 , nucleotide binding ; GO:0000166 | inferred from electronic annotation with InterPro:IPR012677
y[d2] w[1118] P{ry[+t7.2]=ey-FLP.N}2 P{GMR-lacZ.C(38.1)}TPN1; P{w[+mC]=lacW}UbcD2[k13206] P{ry[+t7.2]=neoFRT}40A/CyO y[+]	Mitotic	kyoto	11071	111318				032A05		UbcD2	CG6720 , ubcD2 , l(2)k13206 , UbcD2	Ubiquitin conjugating enzyme 2	Ubiquitin conjugating enzyme 2	FBgn0015320	regulation of protein metabolic process ; GO:0051246 | inferred from electronic annotation with InterPro:IPR000608 , post-translational protein modification ; GO:0043687 | inferred from electronic annotation with InterPro:IPR000608	-	ubiquitin-protein ligase activity ; GO:0004842 | inferred from genetic interaction with SGD_LOCUS:UBC4; SGD:S0000286 AND inferred from genetic interaction with SGD_LOCUS:UBC5; SGD:S0002466 AND inferred from sequence or structural similarity with SGD_LOCUS:UBC4; SGD:S0000286 AND inferred from sequence or structural similarity with SGD_LOCUS:UBC5; SGD:S0002466
y[d2] w[1118] P{ry[+t7.2]=ey-FLP.N}2 P{GMR-lacZ.C(38.1)}TPN1; P{w[+mC]=lacW}v(2)k05816[k05816] P{ry[+t7.2]=neoFRT}40A/CyO y[+]	Mitotic	kyoto	10580	111186				023D05		v(2)k05816	DM_7295849 , CG3524 , v(2)k05816	v(2)k05816	v(2)k05816	FBgn0042627	oxidation reduction ; GO:0055114 | inferred from electronic annotation with InterPro:IPR013149 , biosynthetic process ; GO:0009058 | inferred from electronic annotation with InterPro:IPR000794, InterPro:IPR001031	lipid particle ; GO:0005811 | inferred from direct assay	3-oxoacyl-[acyl-carrier-protein] synthase activity ; GO:0004315 | inferred from sequence or structural similarity with UniProtKB:P12785 , [acyl-carrier-protein] S-acetyltransferase activity ; GO:0004313 | inferred from sequence or structural similarity with UniProtKB:P12785 , [acyl-carrier-protein] S-malonyltransferase activity ; GO:0004314 | inferred from sequence or structural similarity with U…
y[d2] w[1118] P{ry[+t7.2]=ey-FLP.N}2 P{GMR-lacZ.C(38.1)}TPN1; P{y[+mDint2] w[BR.E.BR]=SUPor-P}KG01651 P{ry[+t7.2]=neoFRT}40A/CyO y[+]	Mitotic	kyoto	14898	111634				035B10		vas	VASA , pf7 , EP(2)0812 , VAS , DmRH25 , BG:DS00929.14 , Vasa , cgt , unnamed , fs(2)ltoRJ36 , CG3506 , vas , Vas , vasa	vasa	vasa , no-relish , courgette , female sterile(2)ltoRJ36 , Vasa , VASA , vas	FBgn0003970	pole plasm RNA localization ; GO:0007316 | inferred from mutant phenotype , pole plasm assembly ; GO:0007315 | inferred from mutant phenotype , dorsal appendage formation ; GO:0046843 | inferred from mutant phenotype , pole cell fate determination ; GO:0007278 | non-traceable author statement , intracellular mRNA localization ; GO:0008298 | traceable author statement , regulation of oskar mRNA tr…	pole plasm ; GO:0045495 | traceable author statement , P granule ; GO:0043186 | traceable author statement	RNA helicase activity ; GO:0003724 | traceable author statement , ATP-dependent helicase activity ; GO:0008026 | non-traceable author statement , RNA binding ; GO:0003723 | inferred from direct assay , protein binding ; GO:0005515 | inferred from physical interaction with piwi inferred from physical interaction with Fmr1 inferred from physical interaction with Dcr-1 , ATP binding ; GO:0005524 | i…
y[d2] w[1118] P{ry[+t7.2]=ey-FLP.N}2 P{GMR-lacZ.C(38.1)}TPN1; P{w[+mC]=lacW}Vha68-2[s4214] P{ry[+t7.2]=neoFRT}40A/CyO y[+]	Mitotic	kyoto	10463	111113	LT2	strong but diffuse lt		034A03		Vha68-2	ATPalpha , V-ATPase , vha68-2 , vha67-3 , l(2)s4214 , l(2)01510 , CG3762 , Vha68-2	Vha68-2	Vha68-2	FBgn0020367	ATP synthesis coupled proton transport ; GO:0015986 | inferred from electronic annotation with InterPro:IPR000194, InterPro:IPR000793, InterPro:IPR005725	vacuolar proton-transporting V-type ATPase, V1 domain ; GO:0000221 | non-traceable author statement	hydrogen-exporting ATPase activity, phosphorylative mechanism ; GO:0008553 | non-traceable author statement , hydrogen ion transporting ATPase activity, rotational mechanism ; GO:0046961 | inferred from electronic annotation with InterPro:IPR004100, InterPro:IPR005725 , hydrogen ion transporting ATP synthase activity, rotational mechanism ; GO:0046933 | inferred from electronic annotation with In…
y[d2] w[1118] P{ry[+t7.2]=ey-FLP.N}2 P{GMR-lacZ.C(38.1)}TPN1; P{w[+mC] y[+mDint2]=EPgy2}VhaSFD[EY04644] P{ry[+t7.2]=neoFRT}40A/CyO y[+]	Mitotic	kyoto	15758	111707				036A12		VhaSFD	vhaSFD , 144191_at , V-ATPase , CG17332 , VhaSFD	Vacuolar H[+]-ATPase SFD subunit	Vacuolar H[+]-ATPase SFD subunit	FBgn0027779	determination of adult life span ; GO:0008340 | inferred from mutant phenotype , ATP synthesis coupled proton transport ; GO:0015986 | inferred from electronic annotation with InterPro:IPR004908, InterPro:IPR011987	vacuolar proton-transporting V-type ATPase, V1 domain ; GO:0000221 | inferred from sequence or structural similarity with SGD_LOCUS:VMA13; SGD:S0006240	hydrogen-exporting ATPase activity, phosphorylative mechanism ; GO:0008553 | inferred from sequence or structural similarity with SGD_LOCUS:VMA13; SGD:S0006240 , hydrogen ion transporting ATPase activity, rotational mechanism ; GO:0046961 | inferred from electronic annotation with InterPro:IPR004908 , binding ; GO:0005488 | inferred from electronic annotation with InterPro:IPR011989, InterPro:IPR…	CG31782	BcDNA:GM06363 , CG31782 , l(2)SH1590	CG31782	CG31782	FBgn0051782	-	nucleus ; GO:0005634 | inferred from electronic annotation with InterPro:IPR012934	nucleic acid binding ; GO:0003676 | inferred from sequence or structural similarity with InterPro:IPR007087 AND inferred from sequence or structural similarity with NCBI_NP:150630 , zinc ion binding ; GO:0008270 | inferred from electronic annotation with InterPro:IPR007087, InterPro:IPR012934, InterPro:IPR015880
l(2)SH2154	Mitotic	szeged		l(2)SH2154				33E3-4		vir-1	CG31764 , CG5453 , BEST:GH02216 , CG15493 , vir-1	virus-induced RNA 1	virus-induced RNA 1 , virus-induced 1 , vir-1	FBgn0043841	defense response to virus ; GO:0051607 | inferred from expression pattern	-	-
l(2)SH2169	Mitotic	szeged		l(2)SH2169				25B4		vkg	vkg , CT25584 , alpha(IV)2/vkg , DmColA2 , 6072 , 1209 , l(2)01209 , CG16858 , coll. IV	viking	type IV collagen, alpha-chain , collagenIV a2 , collagen IV , Type IV collagen , viking , Viking	FBgn0016075	-	lipid particle ; GO:0005811 | inferred from direct assay , collagen ; GO:0005581 | non-traceable author statement , collagen type IV ; GO:0005587 | non-traceable author statement	extracellular matrix structural constituent ; GO:0005201 | inferred from electronic annotation with InterPro:IPR001442 , binding ; GO:0005488 | inferred from electronic annotation with InterPro:IPR016187
y[d2] w[1118] P{ry[+t7.2]=ey-FLP.N}2 P{GMR-lacZ.C(38.1)}TPN1; P{w[+mC]=lacW}vkg[k00236] P{ry[+t7.2]=neoFRT}40A/CyO y[+]	Mitotic	kyoto	10473	111122				025C01		vkg	vkg , CT25584 , alpha(IV)2/vkg , DmColA2 , 6072 , 1209 , l(2)01209 , CG16858 , coll. IV	viking	type IV collagen, alpha-chain , collagenIV a2 , collagen IV , Type IV collagen , viking , Viking	FBgn0016075	-	lipid particle ; GO:0005811 | inferred from direct assay , collagen ; GO:0005581 | non-traceable author statement , collagen type IV ; GO:0005587 | non-traceable author statement	extracellular matrix structural constituent ; GO:0005201 | inferred from electronic annotation with InterPro:IPR001442 , binding ; GO:0005488 | inferred from electronic annotation with InterPro:IPR016187	Cg25C	Dcg1 , DCg1 , Cgc25 , CG25C , CT12803 , alpha(IV)1/Cg25C , Dcg , alpha1 , gp125 , CG4145 , Cg25C , Cgc25C , Coll IV	Collagen type IV	type IV collagen, alpha-chain , collagen IV , collagen , collagen type IV , Type IV collagen , preprocollagen alpha1(IV) , collagenIV a1 , Laminin alpha3,5 , type IV collagen , Collagen type IV , Collagen IV	FBgn0000299	dorsal closure ; GO:0007391 | traceable author statement	collagen type IV ; GO:0005587 | non-traceable author statement , basement membrane ; GO:0005604 | non-traceable author statement , collagen ; GO:0005581 | inferred from electronic annotation with InterPro:IPR001442	extracellular matrix structural constituent ; GO:0005201 | inferred from electronic annotation with InterPro:IPR001442 , binding ; GO:0005488 | inferred from electronic annotation with InterPro:IPR016187
y[d2] w[1118] P{ry[+t7.2]=ey-FLP.N}2 P{GMR-lacZ.C(38.1)}TPN1; P{w[+mC]=lacW}vri[k05901] P{ry[+t7.2]=neoFRT}40A/CyO y[+]	Mitotic	kyoto	10583	111187				025D05		vri	jf23 , argo , mat(2)earlyRS32 , mat(2)ea-G , l(2)jf23 , l(2)25Db , CG14029 , vri	vrille	vrille , maternal effect early arrest G , lethal(2)25Db , VRILLE	FBgn0016076	bristle morphogenesis ; GO:0008407 | inferred from mutant phenotype , imaginal disc-derived wing hair organization ; GO:0035317 | inferred from mutant phenotype , circadian rhythm ; GO:0007623 | non-traceable author statement , locomotor rhythm ; GO:0045475 | non-traceable author statement , transcription, DNA-dependent ; GO:0006351 | non-traceable author statement , multicellular organismal deve…	nucleus ; GO:0005634 | non-traceable author statement	RNA polymerase II transcription factor activity ; GO:0003702 | non-traceable author statement , protein heterodimerization activity ; GO:0046982 | inferred from sequence or structural similarity , protein homodimerization activity ; GO:0042803 | inferred from sequence or structural similarity , transcription regulator activity ; GO:0030528 | traceable author statement , sequence-specific DNA bind…
y[d2] w[1118] P{ry[+t7.2]=ey-FLP.N}2 P{GMR-lacZ.C(38.1)}TPN1; P{y[+mDint2] w[BR.E.BR]=SUPor-P}KG10174 P{ry[+t7.2]=neoFRT}40A/CyO y[+]	Mitotic	kyoto	16516	111728				025D04		vri	jf23 , argo , mat(2)earlyRS32 , mat(2)ea-G , l(2)jf23 , l(2)25Db , CG14029 , vri	vrille	vrille , maternal effect early arrest G , lethal(2)25Db , VRILLE	FBgn0016076	bristle morphogenesis ; GO:0008407 | inferred from mutant phenotype , imaginal disc-derived wing hair organization ; GO:0035317 | inferred from mutant phenotype , circadian rhythm ; GO:0007623 | non-traceable author statement , locomotor rhythm ; GO:0045475 | non-traceable author statement , transcription, DNA-dependent ; GO:0006351 | non-traceable author statement , multicellular organismal deve…	nucleus ; GO:0005634 | non-traceable author statement	RNA polymerase II transcription factor activity ; GO:0003702 | non-traceable author statement , protein heterodimerization activity ; GO:0046982 | inferred from sequence or structural similarity , protein homodimerization activity ; GO:0042803 | inferred from sequence or structural similarity , transcription regulator activity ; GO:0030528 | traceable author statement , sequence-specific DNA bind…
y[d2] w[1118] P{ry[+t7.2]=ey-FLP.N}2 P{GMR-lacZ.C(38.1)}TPN1; P{w[+mC]=lacW}nop5[k00230] P{ry[+t7.2]=neoFRT}40A/CyO y[+]	Mitotic	kyoto	10472	111121				027C04		xl6	9G8 , TN166 , d9G8 , Dxl6 , CG10203 , X16/9G8 , Xl6 , RBP1-like , l(2)k00230 , 2/30 , anon-WO0118547.78 , xl6 , x16	xl6	xl6	FBgn0028554	nuclear mRNA splicing, via spliceosome ; GO:0000398 | non-traceable author statement , mRNA splice site selection ; GO:0006376 | inferred from sequence or structural similarity with NCBI_NP:006267 , nervous system development ; GO:0007399 | non-traceable author statement	nucleus ; GO:0005634 | non-traceable author statement , spliceosome ; GO:0005681 | non-traceable author statement	mRNA binding ; GO:0003729 | inferred from sequence or structural similarity , protein binding ; GO:0005515 | inferred from physical interaction with Trn-SR , RNA binding ; GO:0003723 | inferred from sequence model , zinc ion binding ; GO:0008270 | inferred from electronic annotation with InterPro:IPR001878 , nucleic acid binding ; GO:0003676 | inferred from electronic annotation with InterPro:IPR…
l(2)SH1685	Mitotic	szeged		l(2)SH1685	L			32B3		YL-1	dYL-1 , CG4621 , YL-1	YL-1	YL-1	FBgn0032321	histone acetylation ; GO:0016573 | inferred from direct assay , histone exchange ; GO:0043486 | inferred from direct assay , regulation of transcription ; GO:0045449 | inferred from electronic annotation with InterPro:IPR008895 , negative regulation of gene expression ; GO:0010629 | inferred from mutant phenotype	NuA4 histone acetyltransferase complex ; GO:0035267 | inferred from physical interaction with UniProtKB:Q9NH53	histone acetyltransferase activity ; GO:0004402 | contributes_to inferred from physical interaction with UniProtKB:Q9NH53 , transcription factor activity ; GO:0003700 | inferred from electronic annotation with InterPro:IPR008895
l(2)SH2252	Mitotic	szeged		l(2)SH2252				34C4-36A7
y[d2] w[1118] P{ry[+t7.2]=ey-FLP.N}2 P{GMR-lacZ.C(38.1)}TPN1; P{w[+mC] y[+mDint2]=EPgy2}EY05843 P{ry[+t7.2]=neoFRT}40A/CyO y[+]	Mitotic	kyoto	15810	111709				021B02
y[d2] w[1118] P{ry[+t7.2]=ey-FLP.N}2 P{GMR-lacZ.C(38.1)}TPN1; P{w[+mC]=lacW}k14816b P{lacW}l(2)k14816[k14816] P{ry[+t7.2]=neoFRT}40A/CyO y[+]	Mitotic	kyoto	12310	111463				023D01-023D02, 029A03-029A05
y[d2] w[1118] P{ry[+t7.2]=ey-FLP.N}2 P{GMR-lacZ.C(38.1)}TPN1; P{w[+mC]=lacW}l(2)04111[k13009] P{ry[+t7.2]=neoFRT}40A/CyO y[+]	Mitotic	kyoto	10440	111100				022A05-022A06
y[d2] w[1118] P{ry[+t7.2]=ey-FLP.N}2 P{GMR-lacZ.C(38.1)}TPN1; P{w[+mC]=lacW}l(2)k07914[k07914] P{ry[+t7.2]=neoFRT}40A/CyO y[+]	Mitotic	kyoto	10690	111228				034B06
y[d2] w[1118] P{ry[+t7.2]=ey-FLP.N}2 P{GMR-lacZ.C(38.1)}TPN1; P{w[+mC]=lacW}s4989, l(2)s4989[s4989] P{ry[+t7.2]=neoFRT}40A/CyO y[+]	Mitotic	kyoto	12037	111373				022D01
y[d2] w[1118] P{ry[+t7.2]=ey-FLP.N}2 P{GMR-lacZ.C(38.1)}TPN1; PBac{w[+mC]=5HPw[+]}A248 P{ry[+t7.2]=neoFRT}40A/CyO y[+]	Mitotic	kyoto	16078	111718				038A03
y[d2] w[1118] P{ry[+t7.2]=ey-FLP.N}2 P{GMR-lacZ.C(38.1)}TPN1; PBac{w[+mC]=5HPw[+]}A385 P{ry[+t7.2]=neoFRT}40A/CyO y[+]	Mitotic	kyoto	16103	111719				031D10
y[d2] w[1118] P{ry[+t7.2]=ey-FLP.N}2 P{GMR-lacZ.C(38.1)}TPN1; PBac{w[+mC]=5HPw[+]}B200 P{ry[+t7.2]=neoFRT}40A/CyO y[+]	Mitotic	kyoto	16165	111720				026B05
y[d2] w[1118] P{ry[+t7.2]=ey-FLP.N}2 P{GMR-lacZ.C(38.1)}TPN1;P{y[+mDint2] w[BR.E.BR]=SUPor-P}KG07772P{ry[+t7.2]=neoFRT}40A/CyO y[+]	Mitotic	kyoto	14655	111737				033E09
	RNAI	vienna		33185				2			CG4482 , nip , BG:DS01219.1 , l(2)35Bb , l35Bb , l(2)br3 , l(2)br23 , br3 , B1 , 35Bb , CG15268 , l(2)SH1330 , mol , l(2)SH2 1330	moladietz	numb-interacting protein , moladietz , lethal 3 in the black-reduced region , lethal 23 in the black-reduced region , lethal group B1 , lethal (2) SH1330 , lethal (2) 35Bb	FBgn0086711	learning or memory ; GO:0007611 | inferred from mutant phenotype , olfactory learning ; GO:0008355 | inferred from mutant phenotype , asymmetric protein localization ; GO:0008105 | inferred from mutant phenotype	basal part of cell ; GO:0045178 | inferred from direct assay , plasma membrane ; GO:0005886 | inferred from direct assay	protein binding ; GO:0005515 | inferred from physical interaction with numb
